# Supplementary material for: 1-[5-(Anthracen-9-yl)-3-phenyl-4,5-dihydro-1H-pyrazol-1-yl]ethanone
Source: Acta Crystallogr Sect E Struct Rep Online. 2010 Dec 11;67(Pt 1):o94. doi: 10.1107/S160053681005018X (PMC3050129; doi:10.1107/S160053681005018X)
Supplement: Supplementary file 1 [file e-67-00o94-sup1.cif]

##############################################################################
###                                                                        ###
###        Electronic paper (Acta Crystallographica Section E)             ###
###                                                                        ###
##############################################################################
#                                                                            #
# This CIF contains the data in a paper accepted for publication in Acta     #
# Crystallographica Section E. It conforms to the requirements of Notes      #
# for Authors for Section E, and has been peer reviewed under the auspices   #
# of the IUCr Commission on Journals.                                        #
#                                                                            #
# Full details of the Crystallographic Information File format               #
# are given in the paper "The Crystallographic Information File (CIF):       #
# a New Standard Archive File for Crystallography" by S. R. Hall, F. H.      #
# Allen and I. D. Brown [Acta Cryst. (1991), A47, 655-685].                  #
#                                                                            #
# The current version of the core CIF dictionary is obtainable from          #
# ftp://ftp.iucr.org/pub/cif_core.dic. The current version number is 2.4.    #
#                                                                            #
# Software is freely available for graphical display of the structure(s) in  #
# this CIF.  For information consult the CIF home page http://www.iucr.org/  #
# cif/home.html                                                              #
#                                                                            #
# This file may be used for bona fide research purposes within the           #
# scientific community so long as proper attribution is given to the journal # 
# article from which it was obtained.                                        #
#                                                                            #
##############################################################################
                                             
data_I
_audit_creation_method     SHELXL-97
_chemical_name_systematic
;
1-[5-(Anthracen-9-yl)-3-phenyl-4,5-dihydro-1<i>H</i>-pyrazol-1-yl]ethanone
;
_chemical_name_common
;
1-acetyl-3-phenyl-5-(9-anthryl)-2-pyrazoline
;
_chemical_formula_moiety     'C25 H20 N2 O'
_chemical_formula_sum     'C25 H20 N2 O'
_chemical_formula_iupac     'C25 H20 N2 O'
_chemical_formula_weight     364.43
_chemical_melting_point     ?
_symmetry_cell_setting     monoclinic
_symmetry_space_group_name_H-M     'P 21/n'
_symmetry_space_group_name_Hall     '-P 2yn'
loop_
    _symmetry_equiv_pos_as_xyz
    'x, y, z'
    '-x+1/2, y+1/2, -z+1/2'
    '-x, -y, -z'
    'x-1/2, -y-1/2, z-1/2'
_cell_length_a     8.7102(17)
_cell_length_b     16.251(3)
_cell_length_c     13.309(3)
_cell_angle_alpha     90.00
_cell_angle_beta     91.49(3)
_cell_angle_gamma     90.00
_cell_volume     1883.2(7)
_cell_formula_units_Z     4
_cell_measurement_reflns_used     3850
_cell_measurement_theta_min     2.6
_cell_measurement_theta_max     25.0
_cell_measurement_temperature     293(2)
_exptl_crystal_description     'Block'
_exptl_crystal_colour     'yellow'
_exptl_crystal_size_max     0.30
_exptl_crystal_size_mid     0.24
_exptl_crystal_size_min     0.20
_exptl_crystal_density_diffrn     1.285
_exptl_crystal_density_meas     ?
_exptl_crystal_density_method     'not measured'
_exptl_crystal_F_000     768
_exptl_absorpt_coefficient_mu     0.079
_exptl_absorpt_correction_type     none
_exptl_absorpt_process_details     ?
_exptl_absorpt_correction_T_min     ?
_exptl_absorpt_correction_T_max     ?
_exptl_special_details
;
;
_diffrn_ambient_temperature     293(2)
_diffrn_radiation_type     MoK\a
_diffrn_radiation_wavelength     0.71073
_diffrn_radiation_source     'fine-focus sealed tube'
_diffrn_radiation_monochromator     graphite
_diffrn_measurement_device_type     'Rigaku SCXmini'
_diffrn_measurement_method     '\f and \w'
_diffrn_detector_area_resol_mean     13.6
_diffrn_reflns_number     16656
_diffrn_reflns_av_R_equivalents     0.0904
_diffrn_reflns_av_sigmaI/netI     0.0716
_diffrn_reflns_theta_min     3.03
_diffrn_reflns_theta_max     25.60
_diffrn_reflns_theta_full     25.60
_diffrn_measured_fraction_theta_max     0.998
_diffrn_measured_fraction_theta_full     0.998
_diffrn_reflns_limit_h_min     -10
_diffrn_reflns_limit_h_max     10
_diffrn_reflns_limit_k_min     -19
_diffrn_reflns_limit_k_max     19
_diffrn_reflns_limit_l_min     -16
_diffrn_reflns_limit_l_max     16
_diffrn_standards_number     0
_diffrn_standards_interval_count     ?
_diffrn_standards_interval_time     ?
_diffrn_standards_decay_%     ?
_refine_special_details
;
Refinement of <i>F</i>^2^ against ALL reflections. The weighted <i>R</i>-factor
<i>wR</i> and goodness of fit <i>S</i> are based on <i>F</i>^2^, conventional
<i>R</i>-factors <i>R</i> are based on <i>F</i>, with <i>F</i> set to zero for
negative <i>F</i>^2^. The threshold expression of <i>F</i>^2^ >
\s(<i>F</i>^2^) is used only for calculating <i>R</i>-factors(gt) <i>etc</i>.
and is not relevant to the choice of reflections for refinement.
<i>R</i>-factors based on <i>F</i>^2^ are statistically about twice as large
as those based on <i>F</i>, and <i>R</i>- factors based on ALL data will be
even larger.
;
_reflns_number_total     3538
_reflns_number_gt     2021
_reflns_threshold_expression     I>2sigma(I)
_refine_ls_structure_factor_coef     Fsqd
_refine_ls_matrix_type     full
_refine_ls_R_factor_all     0.1272
_refine_ls_R_factor_gt     0.0647
_refine_ls_wR_factor_gt     0.1229
_refine_ls_wR_factor_ref     0.1423
_refine_ls_goodness_of_fit_ref     1.040
_refine_ls_restrained_S_all     1.040
_refine_ls_number_reflns     3538
_refine_ls_number_parameters     255
_refine_ls_number_restraints     0
_refine_ls_hydrogen_treatment     constr
_refine_ls_weighting_scheme     calc
_refine_ls_weighting_details
         'calc w=1/[\s^2^(Fo^2^)+(0.0507P)^2^+0.2473P] where P=(Fo^2^+2Fc^2^)/3'
_atom_sites_solution_hydrogens     geom
_atom_sites_solution_primary     direct
_atom_sites_solution_secondary     difmap
_refine_ls_shift/su_max     0.001
_refine_ls_shift/su_mean     0.000
_refine_diff_density_max     0.137
_refine_diff_density_min     -0.147
_refine_ls_extinction_method     'SHELXTL (Sheldrick, 2008)'
_refine_ls_extinction_coef     0.0174(17)
_refine_ls_extinction_expression
                                  'Fc^*^=kFc[1+0.001xFc^2^\l^3^/sin(2\q)]^-1/4^'
loop_
    _atom_type_symbol
    _atom_type_description
    _atom_type_scat_dispersion_real
    _atom_type_scat_dispersion_imag
    _atom_type_scat_source
    'C' 'C' 0.0033 0.0016
                         'International Tables Vol C Tables 4.2.6.8 and 6.1.1.4'
    'H' 'H' 0.0000 0.0000
                         'International Tables Vol C Tables 4.2.6.8 and 6.1.1.4'
    'N' 'N' 0.0061 0.0033
                         'International Tables Vol C Tables 4.2.6.8 and 6.1.1.4'
    'O' 'O' 0.0106 0.0060
                         'International Tables Vol C Tables 4.2.6.8 and 6.1.1.4'
_computing_data_collection     'CrystalClear (Rigaku, 2005)'
_computing_cell_refinement     'CrystalClear (Rigaku, 2005)'
_computing_data_reduction     'CrystalClear (Rigaku, 2005)'
_computing_structure_solution     'SHELXTL (Sheldrick, 2008)'
_computing_structure_refinement     'SHELXTL (Sheldrick, 2008)'
_computing_molecular_graphics     'SHELXTL (Sheldrick, 2008)'
_computing_publication_material     'SHELXTL (Sheldrick, 2008)'
loop_
    _atom_site_type_symbol
    _atom_site_label
    _atom_site_fract_x
    _atom_site_fract_y
    _atom_site_fract_z
    _atom_site_U_iso_or_equiv
    _atom_site_adp_type
    _atom_site_calc_flag
    _atom_site_refinement_flags
    _atom_site_occupancy
    _atom_site_disorder_assembly
    _atom_site_disorder_group
    N N1 0.4492(2) 0.69151(12) 0.36622(16) 0.0460(6) Uani d . 1 . .
    N N2 0.4001(2) 0.61021(12) 0.36062(16) 0.0462(6) Uani d . 1 . .
    O O1 0.5886(2) 0.79431(13) 0.30449(17) 0.0783(7) Uani d . 1 . .
    C C1 0.1365(3) 0.76484(17) 0.35515(19) 0.0487(7) Uani d . 1 . .
    H H1A 0.1765 0.7119 0.3520 0.058 Uiso calc R 1 . .
    C C2 0.0037(3) 0.78223(18) 0.30343(19) 0.0529(7) Uani d . 1 . .
    H H2B -0.0474 0.7406 0.2682 0.063 Uiso calc R 1 . .
    C C3 -0.0573(3) 0.86234(18) 0.3024(2) 0.0527(7) Uani d . 1 . .
    H H3A -0.1465 0.8740 0.2653 0.063 Uiso calc R 1 . .
    C C4 0.0144(3) 0.92193(17) 0.35558(19) 0.0504(7) Uani d . 1 . .
    H H4A -0.0245 0.9752 0.3528 0.061 Uiso calc R 1 . .
    C C5 0.1481(3) 0.90571(15) 0.41604(19) 0.0430(7) Uani d . 1 . .
    C C6 0.2101(3) 0.96556(16) 0.47959(19) 0.0463(7) Uani d . 1 . .
    H H6A 0.1674 1.0180 0.4788 0.056 Uiso calc R 1 . .
    C C7 0.3337(3) 0.94940(15) 0.54413(19) 0.0441(7) Uani d . 1 . .
    C C8 0.3868(3) 1.00942(16) 0.6146(2) 0.0521(7) Uani d . 1 . .
    H H8A 0.3380 1.0603 0.6168 0.063 Uiso calc R 1 . .
    C C9 0.5058(4) 0.99439(18) 0.6782(2) 0.0581(8) Uani d . 1 . .
    H H9A 0.5372 1.0339 0.7249 0.070 Uiso calc R 1 . .
    C C10 0.5831(3) 0.91788(18) 0.67331(19) 0.0579(8) Uani d . 1 . .
    H H10A 0.6663 0.9076 0.7167 0.069 Uiso calc R 1 . .
    C C11 0.5375(3) 0.85926(17) 0.60629(19) 0.0521(7) Uani d . 1 . .
    H H11A 0.5917 0.8100 0.6041 0.063 Uiso calc R 1 . .
    C C12 0.4088(3) 0.87087(15) 0.53899(18) 0.0402(6) Uani d . 1 . .
    C C13 0.3515(3) 0.81000(15) 0.47169(18) 0.0416(6) Uani d . 1 . .
    C C14 0.2165(3) 0.82539(15) 0.41421(18) 0.0404(6) Uani d . 1 . .
    C C15 0.4337(3) 0.72775(15) 0.46727(19) 0.0485(7) Uani d . 1 . .
    H H15A 0.5368 0.7347 0.4972 0.058 Uiso calc R 1 . .
    C C16 0.3539(3) 0.65722(15) 0.52291(19) 0.0553(8) Uani d . 1 . .
    H H16A 0.4134 0.6405 0.5821 0.066 Uiso calc R 1 . .
    H H16B 0.2518 0.6733 0.5429 0.066 Uiso calc R 1 . .
    C C17 0.3464(3) 0.58952(15) 0.4462(2) 0.0447(7) Uani d . 1 . .
    C C18 0.5338(3) 0.72582(18) 0.2927(2) 0.0547(8) Uani d . 1 . .
    C C19 0.5526(4) 0.67627(19) 0.1987(2) 0.0841(11) Uani d . 1 . .
    H H19A 0.5996 0.7097 0.1486 0.126 Uiso calc R 1 . .
    H H19B 0.4538 0.6580 0.1742 0.126 Uiso calc R 1 . .
    H H19C 0.6166 0.6294 0.2132 0.126 Uiso calc R 1 . .
    C C20 0.2820(3) 0.50776(15) 0.4632(2) 0.0456(7) Uani d . 1 . .
    C C21 0.2784(3) 0.44894(17) 0.3877(2) 0.0548(8) Uani d . 1 . .
    H H21A 0.3193 0.4612 0.3256 0.066 Uiso calc R 1 . .
    C C22 0.2152(3) 0.37274(17) 0.4034(2) 0.0654(9) Uani d . 1 . .
    H H22A 0.2129 0.3343 0.3517 0.078 Uiso calc R 1 . .
    C C23 0.1557(4) 0.3528(2) 0.4944(3) 0.0726(10) Uani d . 1 . .
    H H23A 0.1140 0.3010 0.5048 0.087 Uiso calc R 1 . .
    C C24 0.1582(4) 0.4102(2) 0.5699(3) 0.0811(10) Uani d . 1 . .
    H H24A 0.1183 0.3971 0.6321 0.097 Uiso calc R 1 . .
    C C25 0.2195(4) 0.48683(19) 0.5542(2) 0.0690(9) Uani d . 1 . .
    H H25A 0.2190 0.5254 0.6057 0.083 Uiso calc R 1 . .
loop_
    _atom_site_aniso_label
    _atom_site_aniso_U_11
    _atom_site_aniso_U_22
    _atom_site_aniso_U_33
    _atom_site_aniso_U_12
    _atom_site_aniso_U_13
    _atom_site_aniso_U_23
    N1 0.0528(14) 0.0359(13) 0.0500(14) -0.0003(10) 0.0125(11) -0.0049(10)
    N2 0.0511(14) 0.0351(14) 0.0529(15) -0.0004(10) 0.0099(11) -0.0014(10)
    O1 0.0781(16) 0.0536(14) 0.1048(18) -0.0203(11) 0.0346(13) -0.0108(12)
    C1 0.0473(18) 0.0493(17) 0.0500(17) -0.0010(13) 0.0088(14) -0.0074(13)
    C2 0.0492(18) 0.064(2) 0.0454(17) -0.0042(14) 0.0061(14) -0.0068(14)
    C3 0.0457(18) 0.065(2) 0.0478(17) 0.0071(15) 0.0057(13) -0.0004(14)
    C4 0.0485(18) 0.0535(19) 0.0497(17) 0.0095(14) 0.0098(14) 0.0053(14)
    C5 0.0421(17) 0.0445(17) 0.0430(15) 0.0008(12) 0.0136(12) 0.0029(12)
    C6 0.0496(18) 0.0370(16) 0.0531(18) 0.0044(12) 0.0148(14) 0.0007(13)
    C7 0.0500(18) 0.0393(16) 0.0438(16) -0.0041(12) 0.0178(13) -0.0030(12)
    C8 0.059(2) 0.0425(17) 0.0554(18) -0.0078(13) 0.0183(16) -0.0112(13)
    C9 0.073(2) 0.055(2) 0.0469(18) -0.0178(16) 0.0110(16) -0.0100(14)
    C10 0.070(2) 0.059(2) 0.0444(17) -0.0115(16) -0.0028(14) 0.0003(14)
    C11 0.061(2) 0.0496(18) 0.0457(17) -0.0015(14) 0.0003(14) 0.0004(13)
    C12 0.0431(16) 0.0384(16) 0.0394(15) -0.0048(12) 0.0087(12) 0.0042(11)
    C13 0.0469(17) 0.0353(15) 0.0433(15) -0.0005(12) 0.0114(13) -0.0006(11)
    C14 0.0406(16) 0.0378(16) 0.0430(15) 0.0002(11) 0.0091(12) -0.0017(11)
    C15 0.0525(17) 0.0430(17) 0.0499(17) 0.0043(13) -0.0007(13) -0.0057(13)
    C16 0.080(2) 0.0434(17) 0.0427(16) 0.0065(14) 0.0023(14) 0.0010(13)
    C17 0.0510(17) 0.0388(17) 0.0443(17) 0.0086(12) 0.0014(13) 0.0009(12)
    C18 0.0534(18) 0.0440(19) 0.068(2) -0.0033(14) 0.0189(15) -0.0008(15)
    C19 0.112(3) 0.068(2) 0.075(2) -0.0151(19) 0.053(2) -0.0067(18)
    C20 0.0470(17) 0.0408(17) 0.0494(17) 0.0076(12) 0.0051(13) 0.0030(13)
    C21 0.0619(19) 0.0480(19) 0.0550(19) 0.0023(14) 0.0136(14) 0.0019(14)
    C22 0.082(2) 0.0430(19) 0.072(2) -0.0049(16) 0.0147(17) -0.0024(15)
    C23 0.080(2) 0.053(2) 0.086(3) -0.0091(17) 0.0176(19) 0.0107(19)
    C24 0.109(3) 0.063(2) 0.073(2) -0.009(2) 0.032(2) 0.0091(19)
    C25 0.098(3) 0.055(2) 0.055(2) -0.0081(17) 0.0166(17) 0.0012(15)
_geom_special_details
;
 All esds (except the esd in the dihedral angle between two l.s. planes)
 are estimated using the full covariance matrix.  The cell esds are taken
 into account individually in the estimation of esds in distances, angles
 and torsion angles; correlations between esds in cell parameters are only
 used when they are defined by crystal symmetry.  An approximate (isotropic)
 treatment of cell esds is used for estimating esds involving l.s. planes.
;
loop_
    _geom_bond_atom_site_label_1
    _geom_bond_atom_site_label_2
    _geom_bond_site_symmetry_2
    _geom_bond_distance
    _geom_bond_publ_flag
    N1 C18 . 1.360(3) ?
    N1 N2 . 1.390(3) ?
    N1 C15 . 1.478(3) ?
    N2 C17 . 1.287(3) ?
    O1 C18 . 1.220(3) ?
    C1 C2 . 1.360(4) ?
    C1 C14 . 1.429(3) ?
    C1 H1A . 0.9300 ?
    C2 C3 . 1.406(4) ?
    C2 H2B . 0.9300 ?
    C3 C4 . 1.343(4) ?
    C3 H3A . 0.9300 ?
    C4 C5 . 1.423(4) ?
    C4 H4A . 0.9300 ?
    C5 C6 . 1.389(3) ?
    C5 C14 . 1.435(3) ?
    C6 C7 . 1.385(3) ?
    C6 H6A . 0.9300 ?
    C7 C8 . 1.423(3) ?
    C7 C12 . 1.436(3) ?
    C8 C9 . 1.343(4) ?
    C8 H8A . 0.9300 ?
    C9 C10 . 1.416(4) ?
    C9 H9A . 0.9300 ?
    C10 C11 . 1.357(4) ?
    C10 H10A . 0.9300 ?
    C11 C12 . 1.430(3) ?
    C11 H11A . 0.9300 ?
    C12 C13 . 1.416(3) ?
    C13 C14 . 1.408(3) ?
    C13 C15 . 1.518(3) ?
    C15 C16 . 1.540(4) ?
    C15 H15A . 0.9800 ?
    C16 C17 . 1.501(3) ?
    C16 H16A . 0.9700 ?
    C16 H16B . 0.9700 ?
    C17 C20 . 1.462(3) ?
    C18 C19 . 1.500(4) ?
    C19 H19A . 0.9600 ?
    C19 H19B . 0.9600 ?
    C19 H19C . 0.9600 ?
    C20 C25 . 1.383(4) ?
    C20 C21 . 1.387(3) ?
    C21 C22 . 1.373(4) ?
    C21 H21A . 0.9300 ?
    C22 C23 . 1.368(4) ?
    C22 H22A . 0.9300 ?
    C23 C24 . 1.371(4) ?
    C23 H23A . 0.9300 ?
    C24 C25 . 1.374(4) ?
    C24 H24A . 0.9300 ?
    C25 H25A . 0.9300 ?
loop_
    _geom_angle_atom_site_label_1
    _geom_angle_atom_site_label_2
    _geom_angle_atom_site_label_3
    _geom_angle_site_symmetry_1
    _geom_angle_site_symmetry_3
    _geom_angle
    _geom_angle_publ_flag
    C18 N1 N2 . . 121.5(2) ?
    C18 N1 C15 . . 123.8(2) ?
    N2 N1 C15 . . 113.1(2) ?
    C17 N2 N1 . . 108.6(2) ?
    C2 C1 C14 . . 122.1(3) ?
    C2 C1 H1A . . 118.9 ?
    C14 C1 H1A . . 118.9 ?
    C1 C2 C3 . . 120.9(3) ?
    C1 C2 H2B . . 119.6 ?
    C3 C2 H2B . . 119.6 ?
    C4 C3 C2 . . 119.5(3) ?
    C4 C3 H3A . . 120.2 ?
    C2 C3 H3A . . 120.2 ?
    C3 C4 C5 . . 121.8(3) ?
    C3 C4 H4A . . 119.1 ?
    C5 C4 H4A . . 119.1 ?
    C6 C5 C4 . . 121.0(2) ?
    C6 C5 C14 . . 119.5(2) ?
    C4 C5 C14 . . 119.5(2) ?
    C7 C6 C5 . . 121.9(2) ?
    C7 C6 H6A . . 119.0 ?
    C5 C6 H6A . . 119.0 ?
    C6 C7 C8 . . 120.9(2) ?
    C6 C7 C12 . . 119.1(2) ?
    C8 C7 C12 . . 120.0(3) ?
    C9 C8 C7 . . 121.5(3) ?
    C9 C8 H8A . . 119.2 ?
    C7 C8 H8A . . 119.2 ?
    C8 C9 C10 . . 119.4(3) ?
    C8 C9 H9A . . 120.3 ?
    C10 C9 H9A . . 120.3 ?
    C11 C10 C9 . . 121.0(3) ?
    C11 C10 H10A . . 119.5 ?
    C9 C10 H10A . . 119.5 ?
    C10 C11 C12 . . 122.0(3) ?
    C10 C11 H11A . . 119.0 ?
    C12 C11 H11A . . 119.0 ?
    C13 C12 C11 . . 124.2(2) ?
    C13 C12 C7 . . 119.8(2) ?
    C11 C12 C7 . . 116.0(2) ?
    C14 C13 C12 . . 119.7(2) ?
    C14 C13 C15 . . 121.5(2) ?
    C12 C13 C15 . . 118.7(2) ?
    C13 C14 C1 . . 124.4(2) ?
    C13 C14 C5 . . 119.6(2) ?
    C1 C14 C5 . . 116.0(2) ?
    N1 C15 C13 . . 116.1(2) ?
    N1 C15 C16 . . 101.2(2) ?
    C13 C15 C16 . . 114.7(2) ?
    N1 C15 H15A . . 108.1 ?
    C13 C15 H15A . . 108.1 ?
    C16 C15 H15A . . 108.1 ?
    C17 C16 C15 . . 103.3(2) ?
    C17 C16 H16A . . 111.1 ?
    C15 C16 H16A . . 111.1 ?
    C17 C16 H16B . . 111.1 ?
    C15 C16 H16B . . 111.1 ?
    H16A C16 H16B . . 109.1 ?
    N2 C17 C20 . . 121.6(2) ?
    N2 C17 C16 . . 113.6(2) ?
    C20 C17 C16 . . 124.8(2) ?
    O1 C18 N1 . . 120.0(3) ?
    O1 C18 C19 . . 123.1(3) ?
    N1 C18 C19 . . 116.9(2) ?
    C18 C19 H19A . . 109.5 ?
    C18 C19 H19B . . 109.5 ?
    H19A C19 H19B . . 109.5 ?
    C18 C19 H19C . . 109.5 ?
    H19A C19 H19C . . 109.5 ?
    H19B C19 H19C . . 109.5 ?
    C25 C20 C21 . . 117.6(3) ?
    C25 C20 C17 . . 121.3(2) ?
    C21 C20 C17 . . 121.1(2) ?
    C22 C21 C20 . . 120.8(3) ?
    C22 C21 H21A . . 119.6 ?
    C20 C21 H21A . . 119.6 ?
    C23 C22 C21 . . 120.7(3) ?
    C23 C22 H22A . . 119.6 ?
    C21 C22 H22A . . 119.6 ?
    C22 C23 C24 . . 119.3(3) ?
    C22 C23 H23A . . 120.3 ?
    C24 C23 H23A . . 120.3 ?
    C23 C24 C25 . . 120.2(3) ?
    C23 C24 H24A . . 119.9 ?
    C25 C24 H24A . . 119.9 ?
    C24 C25 C20 . . 121.3(3) ?
    C24 C25 H25A . . 119.3 ?
    C20 C25 H25A . . 119.3 ?
loop_
    _geom_hbond_atom_site_label_D
    _geom_hbond_atom_site_label_H
    _geom_hbond_atom_site_label_A
    _geom_hbond_site_symmetry_A
    _geom_hbond_distance_DH
    _geom_hbond_distance_HA
    _geom_hbond_distance_DA
    _geom_hbond_angle_DHA
    C1 H1A N2 . 0.93 2.55 3.404(3) 152
data_global
_journal_date_recd_electronic     2010-11-18
_journal_date_accepted     2010-12-01
_journal_name_full     'Acta Crystallographica, Section E'
_journal_year     2011
_journal_volume     67
_journal_issue      1
_journal_page_first     o94
_journal_page_last     o94
_journal_paper_category     QO
_journal_coeditor_code     XU5095
_publ_contact_author_name     'Ming-Liang Wang'
_publ_contact_author_address
;
School of Chemistry and Chemical Engineering,
Southeast University,
Nanjing, 211189, People's Republic of China
;
_publ_contact_author_email     wangmlchem@263.net
_publ_contact_author_fax     ?
_publ_contact_author_phone     ?
_publ_section_title
;
1-[5-(Anthracen-9-yl)-3-phenyl-4,5-dihydro-1<i>H</i>-pyrazol-1-yl]ethanone
;
loop_
    _publ_author_name
    _publ_author_address
    'Wang, Ming-Liang'
;
School of Chemistry and Chemical Engineering,
Southeast University,
Nanjing 211189,
People's Republic of China
;
    'Dong, Bao-Li'
;
School of Chemistry and Chemical Engineering,
Southeast University,
Nanjing 211189,
People's Republic of China
;
    'Li, Yong-Hua'
;
School of Chemistry and Chemical Engineering,
Southeast University,
Nanjing 211189,
People's Republic of China
;
