# Supplementary material for: 1-[5-(Anthracen-9-yl)-3-phenyl-4,5-dihydro-1H-pyrazol-1-yl]ethanone
Source: Acta Crystallogr Sect E Struct Rep Online. 2010 Dec 11;67(Pt 1):o94. doi: 10.1107/S160053681005018X (PMC3050129; doi:10.1107/S160053681005018X)
Supplement: Supplementary file 2 [file e-67-00o94-Isup2.hkl]

#
# h,k,l, Fc-squared, Fo-squared, sigma(Fo-squared) and status flag
#
data_I
_shelx_title ' 1 in P2(1)/n'
_shelx_refln_list_code          4
_shelx_F_calc_maximum      158.62
_exptl_crystal_F_000       768.00
_reflns_d_resolution_high  0.8226
 
loop_
 _symmetry_equiv_pos_as_xyz
 'x, y, z'
 '-x+1/2, y+1/2, -z+1/2'
 '-x, -y, -z'
 'x-1/2, -y-1/2, z-1/2'
 
_cell_length_a     8.7102
_cell_length_b    16.2506
_cell_length_c    13.3087
_cell_angle_alpha  90.000
_cell_angle_beta   91.487
_cell_angle_gamma  90.000
 
_shelx_F_squared_multiplier     1.000
 
loop_
 _refln_index_h
 _refln_index_k
 _refln_index_l
 _refln_F_squared_calc
 _refln_F_squared_meas
 _refln_F_squared_sigma
 _refln_observed_status
   2   0   0     1344.59     1252.38     31.10 o
   4   0   0      311.17      320.88     10.20 o
   6   0   0       20.74       62.99     20.71 o
   8   0   0        0.09       31.13     17.69 o
  10   0   0        5.60       46.78     37.24 o
   2   1   0     1398.43     1195.83     20.98 o
   3   1   0       24.84       27.29      2.03 o
   4   1   0       69.04       56.06      2.97 o
   5   1   0      302.87      335.81      8.63 o
   6   1   0       77.79      109.01     14.71 o
   7   1   0       46.66       62.37     14.99 o
   8   1   0        4.06        0.00     10.08 o
   9   1   0       10.41       13.01     12.00 o
  10   1   0       74.61       72.23     27.61 o
   1   2   0     3833.13     3509.02     43.37 o
   2   2   0    10103.42    10370.96    123.56 o
   3   2   0     4720.50     4592.71     68.18 o
   4   2   0      278.74      289.37      7.56 o
   5   2   0      429.08      399.62     11.62 o
   6   2   0       54.57       46.50      5.88 o
   7   2   0        5.72        9.48     13.52 o
   8   2   0       14.59       12.24     12.66 o
   9   2   0        7.82        0.00     16.59 o
  10   2   0       41.59       74.79     30.15 o
   1   3   0     5256.53     4618.10     87.16 o
   2   3   0     3193.23     3151.24     54.52 o
   3   3   0     1535.35     1546.17     27.39 o
   4   3   0       71.85       85.35      7.94 o
   5   3   0       10.80       16.84      5.41 o
   6   3   0      189.82      177.43     13.78 o
   7   3   0       40.91       34.94     12.68 o
   8   3   0        0.52       11.01     13.31 o
   9   3   0        7.41       14.33     10.65 o
  10   3   0        1.18       59.55     23.13 o
   0   4   0       92.37       95.96      9.28 o
   1   4   0      507.02      435.08      6.96 o
   2   4   0        0.90        1.41      2.35 o
   3   4   0        7.81        4.10      4.57 o
   4   4   0     1521.79     1428.26     30.70 o
   5   4   0      181.04      160.15     10.22 o
   6   4   0       10.37       17.55      5.23 o
   7   4   0       39.87       61.62     14.02 o
   8   4   0       23.29        9.64      8.80 o
   9   4   0        1.37       10.85     11.72 o
  10   4   0       10.96        7.26     15.02 o
   1   5   0        1.83        1.40      2.24 o
   2   5   0     3693.00     3679.16     72.70 o
   3   5   0      454.77      476.70     12.59 o
   4   5   0        0.00        4.76      5.34 o
   5   5   0      416.24      387.55     12.96 o
   6   5   0       16.92        9.76      5.77 o
   7   5   0      416.26      427.09     21.77 o
   8   5   0        3.76        6.43     11.94 o
   9   5   0        0.38       10.06     11.34 o
  10   5   0       17.19       11.87     13.52 o
   0   6   0      821.16      897.32     38.24 o
   1   6   0      474.19      475.25     25.60 o
   2   6   0      428.30      486.15     11.82 o
   3   6   0      234.17      261.78      9.41 o
   4   6   0      636.48      673.77     19.62 o
   5   6   0        5.42       13.89      7.26 o
   6   6   0      126.68      108.97     10.40 o
   7   6   0       82.51       85.27      9.64 o
   8   6   0       15.75        0.00     14.59 o
   9   6   0       46.68       51.02     19.83 o
  10   6   0        4.16       16.59     14.21 o
   1   7   0     2098.01     2289.97     48.36 o
   2   7   0      112.75      110.93      5.52 o
   3   7   0      938.89      964.29     27.72 o
   4   7   0       31.77       29.27      5.18 o
   5   7   0      390.11      411.91     19.71 o
   6   7   0      116.69      107.63     11.42 o
   7   7   0      104.49      112.27     11.67 o
   8   7   0      347.79      357.51     31.25 o
   9   7   0       14.24       21.13     13.17 o
   0   8   0      221.06      222.21     19.52 o
   1   8   0      676.37      741.06     20.23 o
   2   8   0       26.49       40.35      4.49 o
   3   8   0       40.89       51.30      6.30 o
   4   8   0        4.64        0.00      3.65 o
   5   8   0       62.51       62.57      7.37 o
   6   8   0       71.03       46.95      9.21 o
   7   8   0       73.05       61.12      9.94 o
   8   8   0       23.30       22.43     11.73 o
   9   8   0      142.51      146.78     23.99 o
   1   9   0       47.03       63.76     11.01 o
   2   9   0      133.26      145.49      8.03 o
   3   9   0        6.27        9.91      6.40 o
   4   9   0       86.96       75.32      7.92 o
   5   9   0       17.31       15.92      6.70 o
   6   9   0       15.22       23.85      6.22 o
   7   9   0       98.54      101.83     11.86 o
   8   9   0       80.37       79.67     17.41 o
   9   9   0       52.80       42.03     15.65 o
   0  10   0      840.80      894.98     50.49 o
   1  10   0        3.71        6.68      6.97 o
   2  10   0      228.76      255.54     12.78 o
   3  10   0       77.56       89.28      8.07 o
   4  10   0       67.79       77.62     10.06 o
   5  10   0        2.75       20.60      6.67 o
   6  10   0        6.18        6.53      5.10 o
   7  10   0        0.93        2.74      6.05 o
   8  10   0       39.36       24.67     12.37 o
   9  10   0        0.80       26.68     14.65 o
   1  11   0       28.93       41.81      8.91 o
   2  11   0       11.85       14.62      7.68 o
   3  11   0       82.34       80.32      8.92 o
   4  11   0       28.59       39.44      9.12 o
   5  11   0        8.26       12.76      8.44 o
   6  11   0       47.65       57.69     10.18 o
   7  11   0        0.09        0.00      6.24 o
   8  11   0       16.63       35.85     12.76 o
   0  12   0        9.19       10.17     17.93 o
   1  12   0       14.17       32.71     11.62 o
   2  12   0       15.69       24.17      8.70 o
   3  12   0       88.43       85.68     10.01 o
   4  12   0        4.06       11.87      6.53 o
   5  12   0        0.19        0.92      6.64 o
   6  12   0       84.28       96.07      9.93 o
   7  12   0        2.39        6.22      8.49 o
   8  12   0       31.87       23.63     15.74 o
   1  13   0       20.04       40.52     10.46 o
   2  13   0       32.92       30.74     10.77 o
   3  13   0       19.07       28.67     10.22 o
   4  13   0        0.03        0.00      5.45 o
   5  13   0        4.43        0.48     10.12 o
   6  13   0        0.92        1.20      6.93 o
   7  13   0       46.32       56.67     17.73 o
   0  14   0      128.43      163.62     29.99 o
   1  14   0      105.30      118.59     17.45 o
   2  14   0      275.95      301.22     24.84 o
   3  14   0        9.73       27.85     10.95 o
   4  14   0       27.79       36.63     12.16 o
   5  14   0       47.29       45.10     10.29 o
   6  14   0        0.56        7.12      7.08 o
   7  14   0        9.73       29.50     21.56 o
   1  15   0      590.11      593.61     39.52 o
   2  15   0       51.86       57.19     13.89 o
   3  15   0      134.35      120.37     18.15 o
   4  15   0      181.83      183.67     22.38 o
   5  15   0       10.13       19.72     13.02 o
   6  15   0       17.81        8.36      9.25 o
   0  16   0        1.27        6.27     13.19 o
   1  16   0      141.58      161.69     21.01 o
   2  16   0        0.83       22.78     11.89 o
   3  16   0        4.03       13.67     10.80 o
   4  16   0       27.52       23.85     12.52 o
   5  16   0       16.60       13.03     10.84 o
   6  16   0       35.73       64.30     24.65 o
   1  17   0       21.99       36.06     13.48 o
   2  17   0        6.23       14.94     11.27 o
   3  17   0        3.48       14.02     11.80 o
   4  17   0       20.27       33.67     13.90 o
   5  17   0       15.82        4.72     10.60 o
   0  18   0        1.22        0.00     17.75 o
   1  18   0        6.89        6.49     10.65 o
   2  18   0        6.09        0.00      9.35 o
   3  18   0        7.54       36.44     14.43 o
   4  18   0        4.58        8.44     11.97 o
   1  19   0        5.56       20.50     13.27 o
   2  19   0        7.17        0.00     12.11 o
  -9   0   1        4.31       12.33     20.44 o
  -7   0   1       12.20       28.73     32.81 o
  -5   0   1     1639.94     1769.33     50.70 o
  -3   0   1      256.22      254.47      8.40 o
   3   0   1     1242.27     1028.96     93.57 o
   5   0   1     1143.38     1214.12    115.32 o
   7   0   1       28.24       23.41     17.07 o
   9   0   1       78.42      129.32     32.12 o
 -10   1   1        1.25       27.19     15.78 o
  -9   1   1       27.92       14.46     12.41 o
  -8   1   1       19.90       11.83     13.35 o
  -7   1   1       94.11      126.71     17.52 o
  -6   1   1      186.72      201.03      7.99 o
  -5   1   1       48.49       42.97      5.12 o
  -4   1   1      216.01      219.36      6.57 o
  -3   1   1      361.07      341.52      7.74 o
  -2   1   1     1284.93     1249.41     22.77 o
  -1   1   1     2416.30     2187.13     39.06 o
   1   1   1     3964.13     3742.14     46.75 o
   2   1   1    10307.32    10424.00     77.95 o
   3   1   1     1431.54     1379.21     29.28 o
   4   1   1      821.39      880.56     22.09 o
   5   1   1      725.32      840.30     22.74 o
   6   1   1        0.17        6.77      8.39 o
   7   1   1      113.95      102.46     15.82 o
   8   1   1        9.89        4.92     17.23 o
   9   1   1        2.70        0.00      9.71 o
  10   1   1       18.46       32.55     16.27 o
 -10   2   1       18.82       34.72     19.91 o
  -9   2   1       24.78       23.89     14.34 o
  -8   2   1       62.71       81.44     16.42 o
  -7   2   1       39.46       54.98     15.03 o
  -6   2   1      158.68      167.38     10.76 o
  -5   2   1      519.75      581.04     18.97 o
  -4   2   1       54.52       46.39      5.18 o
  -3   2   1        5.77        5.02      3.56 o
  -2   2   1     3624.50     3635.08     61.97 o
  -1   2   1      155.16      135.46      3.90 o
   1   2   1      265.30      259.91      5.73 o
   2   2   1    15806.28    17125.32    196.29 o
   3   2   1     1241.37     1198.85     14.97 o
   4   2   1      890.93      831.12     28.55 o
   5   2   1      144.27      147.11      6.91 o
   6   2   1        3.79       21.14     17.79 o
   7   2   1        4.70       33.20     13.60 o
   8   2   1        0.44        9.96     10.13 o
   9   2   1       62.43       80.50     18.23 o
  10   2   1       16.92       26.19     14.59 o
 -10   3   1        5.61       20.31     17.59 o
  -9   3   1       34.22       62.61     16.55 o
  -8   3   1       15.97       50.90     14.10 o
  -7   3   1       72.70       73.94      8.57 o
  -6   3   1       11.18       14.79      9.75 o
  -5   3   1      185.85      183.20      9.82 o
  -4   3   1      119.82      135.04      7.66 o
  -3   3   1      530.35      505.12     14.15 o
  -2   3   1        0.60        1.68      2.60 o
  -1   3   1     2843.37     2779.50     41.53 o
   0   3   1      106.69       82.15      2.98 o
   1   3   1     4649.77     4376.89     60.97 o
   2   3   1      808.26      755.31     16.24 o
   3   3   1       94.17       86.65      4.16 o
   4   3   1      909.17      872.83     16.65 o
   5   3   1      248.76      262.91     10.82 o
   6   3   1      315.58      281.07     12.23 o
   7   3   1       48.18       44.49     11.99 o
   8   3   1        4.92        5.75      9.87 o
   9   3   1       21.13       47.87     15.98 o
  10   3   1        0.04        0.00     17.45 o
 -10   4   1        5.53        0.00     10.70 o
  -9   4   1        2.32       18.62     15.13 o
  -8   4   1        3.51        9.09      9.86 o
  -7   4   1        3.86        9.18     29.64 o
  -6   4   1       51.44       67.27      9.75 o
  -5   4   1      115.21      121.82      7.23 o
  -4   4   1      159.77      162.36      8.59 o
  -3   4   1      170.39      176.27      6.84 o
  -2   4   1      381.46      353.75     10.03 o
  -1   4   1      122.57      125.75      3.62 o
   0   4   1       28.07       32.63      2.82 o
   1   4   1      804.00      750.21     15.38 o
   2   4   1      478.03      453.57     10.14 o
   3   4   1       55.16       40.85      4.96 o
   4   4   1     1151.09     1120.54     23.90 o
   5   4   1      258.00      242.02      8.20 o
   6   4   1      230.09      210.40     12.08 o
   7   4   1       32.48       63.72     13.96 o
   8   4   1       25.83       33.87     13.22 o
   9   4   1        1.56        4.03      9.87 o
  10   4   1       13.07       30.79     19.74 o
 -10   5   1        5.44       18.21     14.38 o
  -9   5   1       33.03       75.28     35.79 o
  -8   5   1      223.42      244.50     28.47 o
  -7   5   1      313.87      304.07     25.65 o
  -6   5   1       10.51       28.73     13.68 o
  -5   5   1        9.56        7.10      4.76 o
  -4   5   1      982.08     1018.91     25.85 o
  -3   5   1      207.42      213.11      9.17 o
  -2   5   1      873.24      841.72     20.82 o
  -1   5   1      398.62      366.78     12.10 o
   0   5   1      321.10      299.68      6.07 o
   1   5   1       24.36       25.65      2.17 o
   2   5   1        0.30        4.78      2.07 o
   3   5   1       43.03       45.67      3.55 o
   4   5   1      186.04      186.89      7.45 o
   5   5   1      118.25      109.23      9.06 o
   6   5   1      250.80      224.96     12.20 o
   7   5   1       56.01       75.31     17.07 o
   8   5   1        3.10        0.00     10.22 o
   9   5   1        3.28        0.00     11.43 o
  10   5   1        1.43        5.73     14.64 o
 -10   6   1       37.71       34.61     16.80 o
  -9   6   1        2.09       21.18     32.96 o
  -8   6   1        8.98       20.46     13.34 o
  -7   6   1      431.53      476.88     25.96 o
  -6   6   1       35.67       36.93      5.92 o
  -5   6   1        5.72        0.24      4.33 o
  -4   6   1      235.86      258.18     10.83 o
  -3   6   1      568.03      569.69     16.21 o
  -2   6   1      120.37      128.27      7.97 o
  -1   6   1        5.03       10.45      4.21 o
   0   6   1      511.80      482.43      6.04 o
   1   6   1     1588.62     1656.41     26.59 o
   2   6   1       68.51       76.72      5.35 o
   3   6   1      842.92      859.26     20.46 o
   4   6   1     1492.50     1513.14     41.97 o
   5   6   1       57.76       55.06      5.02 o
   6   6   1      121.79      122.88     11.13 o
   7   6   1       62.43       72.89      9.09 o
   8   6   1      362.36      334.82     29.71 o
   9   6   1        1.95        1.89      9.69 o
  10   6   1       35.80       27.63     16.00 o
  -9   7   1       12.46        8.45     11.15 o
  -8   7   1        0.02       11.30     11.13 o
  -7   7   1       29.05       22.94      8.87 o
  -6   7   1       42.70       50.63      8.68 o
  -5   7   1      160.45      169.48     12.21 o
  -4   7   1       91.52      102.18      7.56 o
  -3   7   1      894.91      887.00     35.18 o
  -2   7   1     3808.06     4485.48     85.50 o
  -1   7   1       94.85       78.24      4.71 o
   0   7   1      230.02      228.97     11.29 o
   1   7   1     1560.96     1681.77     27.35 o
   2   7   1      182.18      201.24      8.41 o
   3   7   1      196.38      198.52      7.93 o
   4   7   1        7.02        4.82      3.92 o
   5   7   1       14.06       33.82      6.53 o
   6   7   1      273.57      275.94     15.61 o
   7   7   1      187.01      188.47     14.27 o
   8   7   1      117.43      125.95     19.44 o
   9   7   1       26.94       41.45     14.96 o
  -9   8   1       67.11       69.05     17.25 o
  -8   8   1      111.02       92.66     17.35 o
  -7   8   1      101.48      104.38     12.21 o
  -6   8   1        4.26        6.17      6.30 o
  -5   8   1      178.97      189.59     13.61 o
  -4   8   1      256.89      255.67     12.49 o
  -3   8   1      516.72      519.89     19.38 o
  -2   8   1      959.61     1012.14     27.60 o
  -1   8   1        8.11       13.12      6.45 o
   0   8   1       83.20      100.29      9.05 o
   1   8   1      101.44      111.20      8.99 o
   2   8   1       59.88       75.45      4.80 o
   3   8   1      487.13      485.73     17.10 o
   4   8   1       56.85       70.94      6.38 o
   5   8   1        9.91       10.44      4.99 o
   6   8   1      360.99      283.48     13.64 o
   7   8   1       14.08       16.88     11.03 o
   8   8   1        2.45        1.75      9.35 o
   9   8   1       72.91       99.11     20.85 o
  -9   9   1      208.47      215.45     26.66 o
  -8   9   1      117.07      119.96     14.28 o
  -7   9   1      175.08      180.79     17.75 o
  -6   9   1      304.53      315.33     17.43 o
  -5   9   1       20.36       35.00     12.65 o
  -4   9   1      443.08      466.07     18.47 o
  -3   9   1       24.46       27.47      5.21 o
  -2   9   1       64.46       59.70      4.96 o
  -1   9   1       27.70       34.63      8.86 o
   0   9   1      388.07      415.34     20.02 o
   1   9   1      930.67     1016.28     30.50 o
   2   9   1     1131.28     1309.05     29.66 o
   3   9   1       43.22       55.37      7.11 o
   4   9   1        2.72        3.52      5.93 o
   5   9   1       49.14       48.84      7.01 o
   6   9   1       89.85       82.34     10.26 o
   7   9   1       12.21        0.42      9.62 o
   8   9   1       16.16       20.41     11.41 o
   9   9   1       12.10       12.74     12.42 o
  -9  10   1       11.34        1.44      9.66 o
  -8  10   1       14.48       27.05      8.88 o
  -7  10   1        0.22        1.97      8.61 o
  -6  10   1        1.10       12.19      5.71 o
  -5  10   1       74.53       88.17      9.05 o
  -4  10   1      201.81      200.73     13.15 o
  -3  10   1       25.92       28.47      5.13 o
  -2  10   1       11.47        2.62      3.60 o
  -1  10   1       60.18       80.51     10.35 o
   0  10   1       97.59      118.69     11.85 o
   1  10   1      100.02       78.54      7.44 o
   2  10   1        0.10        7.51      6.06 o
   3  10   1       55.41       55.28      6.87 o
   4  10   1       11.08        8.16      4.10 o
   5  10   1       26.99       22.43      5.76 o
   6  10   1        7.24       13.30      6.66 o
   7  10   1       26.40       10.15      8.00 o
   8  10   1        4.78        4.88      9.45 o
   9  10   1        7.49       25.66     14.03 o
  -8  11   1        0.10        0.05      6.78 o
  -7  11   1       11.42       14.31      7.26 o
  -6  11   1       74.58       71.35      9.10 o
  -5  11   1      121.35      130.39     10.40 o
  -4  11   1       10.45        5.12      6.45 o
  -3  11   1       79.80       74.51      9.00 o
  -2  11   1       18.89       20.19      4.37 o
  -1  11   1      369.17      370.73     23.17 o
   0  11   1        7.99       27.15      8.82 o
   1  11   1      409.79      462.22     26.68 o
   2  11   1       91.32       84.66     10.17 o
   3  11   1        1.06        1.79      5.58 o
   4  11   1       31.48       38.15      7.57 o
   5  11   1       29.78       33.63      6.42 o
   6  11   1       54.51       48.53      9.35 o
   7  11   1       28.35       13.90      8.13 o
   8  11   1       36.47       34.40     16.61 o
  -8  12   1       64.03       93.26     21.18 o
  -7  12   1        0.18        0.00      7.11 o
  -6  12   1       58.43       63.22     11.16 o
  -5  12   1       11.56        6.57      6.54 o
  -4  12   1        8.20        2.13      7.49 o
  -3  12   1       71.11       59.43     10.07 o
  -2  12   1       13.99        0.00      5.87 o
  -1  12   1       28.90       67.15     16.39 o
   0  12   1      153.63      180.62     18.02 o
   1  12   1      117.19      130.86     15.11 o
   2  12   1       70.02       68.47      7.36 o
   3  12   1       55.31       67.79      9.48 o
   4  12   1       11.44        2.73      8.70 o
   5  12   1       17.81        8.88      6.26 o
   6  12   1       19.30       15.39      6.24 o
   7  12   1        0.81        5.51      8.35 o
   8  12   1       23.65       44.24     19.35 o
  -7  13   1        2.81        0.00      9.50 o
  -6  13   1        0.50        5.59      6.60 o
  -5  13   1        1.28        0.08      5.91 o
  -4  13   1      262.47      208.46     16.67 o
  -3  13   1      131.99      137.16     13.40 o
  -2  13   1      475.96      503.54     33.43 o
  -1  13   1       94.66       87.87     14.83 o
   0  13   1      178.34      155.55     17.27 o
   1  13   1      280.36      271.20     23.05 o
   2  13   1      120.92      151.14     16.56 o
   3  13   1        0.11        4.24      5.44 o
   4  13   1       25.14       29.02      7.53 o
   5  13   1        1.19        4.55      5.68 o
   6  13   1       84.22       84.03     11.65 o
   7  13   1        2.56        5.36      9.12 o
  -7  14   1        8.52        8.45      9.42 o
  -6  14   1        2.66        0.00      6.76 o
  -5  14   1       23.54       36.30      9.43 o
  -4  14   1      287.81      305.78     25.91 o
  -3  14   1       54.17       48.19     13.24 o
  -2  14   1      874.85      910.62     50.78 o
  -1  14   1       26.34       45.99     12.13 o
   0  14   1       23.93       32.08     19.17 o
   1  14   1      147.21      125.42     17.15 o
   2  14   1      665.75      674.50     40.17 o
   3  14   1       20.70       45.78     11.27 o
   4  14   1       39.59       41.21     11.83 o
   5  14   1        3.64       10.27     10.59 o
   6  14   1       60.59       63.01     11.43 o
   7  14   1       96.10      133.45     23.45 o
  -6  15   1        6.60        0.00      9.80 o
  -5  15   1        4.58        0.00     10.92 o
  -4  15   1      238.72      256.18     24.66 o
  -3  15   1        0.40        4.73     13.25 o
  -2  15   1      324.11      346.56     28.45 o
  -1  15   1        3.37       10.86      9.42 o
   0  15   1       18.47       29.30     11.01 o
   1  15   1      311.55      341.51     28.31 o
   2  15   1      196.82      218.89     22.55 o
   3  15   1      275.26      261.40     24.36 o
   4  15   1        7.13       22.78     10.48 o
   5  15   1        0.00        6.73      9.84 o
   6  15   1        0.81        0.00     12.19 o
  -6  16   1        0.74        0.00      9.41 o
  -5  16   1       25.51       11.27     11.02 o
  -4  16   1       51.81       50.35     21.09 o
  -3  16   1       33.36       55.43     15.90 o
  -2  16   1      142.70      151.11     21.24 o
  -1  16   1       71.81       97.46     16.75 o
   0  16   1        9.54        6.43     12.26 o
   1  16   1       27.69       39.23     14.36 o
   2  16   1       22.37       25.02     13.73 o
   3  16   1        3.97        2.25      8.65 o
   4  16   1        1.65        8.11     11.39 o
   5  16   1        4.00        2.48      9.18 o
   6  16   1       18.51       16.69     13.76 o
  -5  17   1        0.41        0.00     11.66 o
  -4  17   1       56.92       58.14     16.39 o
  -3  17   1       19.92       20.47     12.82 o
  -2  17   1       24.06       16.77     11.33 o
  -1  17   1        6.26       34.16     15.89 o
   0  17   1        0.08        0.00      9.74 o
   1  17   1       71.75       72.54     16.95 o
   2  17   1        0.01        0.00     11.37 o
   3  17   1       31.61        4.77     11.13 o
   4  17   1       46.42       51.60     15.32 o
   5  17   1       17.51       19.78     13.02 o
  -4  18   1        3.24        7.04     11.82 o
  -3  18   1       41.47       28.00     14.27 o
  -2  18   1       61.10       61.83     17.96 o
  -1  18   1        4.18       14.25     11.91 o
   0  18   1        5.73        9.03     11.43 o
   1  18   1        4.91        0.00      8.85 o
   2  18   1        0.92        0.00     11.44 o
   3  18   1        0.04        6.00     11.22 o
   4  18   1        4.71        0.11      9.08 o
  -2  19   1        2.00        0.00     14.69 o
  -1  19   1       17.80       27.69     15.14 o
   0  19   1       48.05      133.33     39.39 o
   1  19   1        0.11        2.74     10.12 o
   2  19   1       32.31       35.70     15.52 o
 -10   0   2       62.21       16.34     28.98 o
  -8   0   2        7.05       17.25     16.10 o
  -6   0   2      882.10      890.65     34.63 o
  -4   0   2        6.49        0.00      4.06 o
  -2   0   2    19480.91    19755.74    440.29 o
   0   0   2    10443.07     9877.43     89.64 o
   2   0   2    23398.85    24470.88    357.59 o
   4   0   2     4357.39     4995.53    194.96 o
   6   0   2       59.96       86.82     22.96 o
   8   0   2        2.62        0.00     13.43 o
  10   0   2        0.78        0.00     17.93 o
 -10   1   2        0.27        0.00     13.00 o
  -9   1   2        0.03        3.34     10.30 o
  -8   1   2        9.70        8.22     10.45 o
  -7   1   2      201.62      193.68     18.22 o
  -6   1   2      180.25      174.48      8.36 o
  -5   1   2      153.82      158.33      8.78 o
  -4   1   2      571.13      595.17     23.73 o
  -3   1   2       49.89       57.60      3.63 o
  -2   1   2     4421.17     4450.80     81.93 o
  -1   1   2      153.16      144.90      3.89 o
   0   1   2     9557.68     9354.32     65.41 o
   1   1   2     1902.63     1789.26     40.36 o
   2   1   2    14342.61    15533.63    182.04 o
   3   1   2      173.95      167.89      4.95 o
   4   1   2       33.71       33.86      2.46 o
   5   1   2       65.28       70.81      9.92 o
   6   1   2        4.56        8.48      7.03 o
   7   1   2       15.85       45.44     11.27 o
   8   1   2       66.36       66.27     14.73 o
   9   1   2       88.50       91.20     24.22 o
  10   1   2       15.86        3.16     11.95 o
 -10   2   2       33.70       54.17     20.94 o
  -9   2   2       15.89       24.80     13.69 o
  -8   2   2       74.15       97.95     17.24 o
  -7   2   2       45.44       56.50     11.71 o
  -6   2   2       22.16       24.98      7.60 o
  -5   2   2        0.04        9.83      5.45 o
  -4   2   2       67.93       64.77      7.87 o
  -3   2   2      522.65      468.42     11.13 o
  -2   2   2      171.84      162.96      7.44 o
  -1   2   2    25160.29    27909.26    347.16 o
   0   2   2     5467.88     4881.94    111.83 o
   1   2   2      930.73      857.09     16.59 o
   2   2   2     1595.85     1548.44     30.38 o
   3   2   2       20.25       24.66      2.31 o
   4   2   2     1186.19     1163.84     28.00 o
   5   2   2       42.88       43.47      5.01 o
   6   2   2        1.63        4.81      9.19 o
   7   2   2        2.01        2.57      7.50 o
   8   2   2       45.79       35.56     15.41 o
   9   2   2       21.70       21.03     16.13 o
  10   2   2        1.61       11.67     13.30 o
 -10   3   2        9.22        5.83     14.46 o
  -9   3   2       45.12      114.56     33.72 o
  -8   3   2       14.74       24.05     12.31 o
  -7   3   2        3.93       19.70      8.09 o
  -6   3   2      317.90      350.15     18.14 o
  -5   3   2       46.04       35.83      5.16 o
  -4   3   2       95.51      121.17      6.76 o
  -3   3   2      100.09      107.41      6.17 o
  -2   3   2       51.28       42.93      4.88 o
  -1   3   2     4500.57     4507.90     63.24 o
   0   3   2     1355.52     1276.26     31.93 o
   1   3   2     2060.75     2058.74     32.68 o
   2   3   2        0.39        0.00      1.66 o
   3   3   2     1074.30     1073.00     23.37 o
   4   3   2     1221.47     1053.03     31.67 o
   5   3   2      801.12      786.35     22.64 o
   6   3   2        8.30       10.05      4.37 o
   7   3   2        0.04       17.27     18.43 o
   8   3   2       14.53       10.72      9.87 o
   9   3   2        6.43        0.00      9.99 o
  10   3   2        3.94       15.38     13.33 o
 -10   4   2        0.01        0.00     11.08 o
  -9   4   2        6.12       14.73     12.62 o
  -8   4   2      182.45      203.53     23.68 o
  -7   4   2      253.61      274.17     25.39 o
  -6   4   2        3.65        7.50      4.13 o
  -5   4   2       52.96       60.18      6.98 o
  -4   4   2      130.21      112.69      6.48 o
  -3   4   2       89.47       93.95      5.27 o
  -2   4   2     4602.92     4546.22     76.08 o
  -1   4   2      639.83      617.71     26.22 o
   0   4   2      625.90      600.74     12.44 o
   1   4   2        5.34        3.29      2.46 o
   2   4   2      156.12      162.30      5.36 o
   3   4   2       51.01       63.91      5.37 o
   4   4   2     1547.70     1530.52     41.58 o
   5   4   2      338.65      336.47     14.02 o
   6   4   2      807.44      711.58     24.07 o
   7   4   2       51.80       66.03     13.32 o
   8   4   2       12.84       37.79     15.49 o
   9   4   2        2.43        2.12      9.93 o
  10   4   2        0.18        3.86     12.13 o
 -10   5   2        0.08       12.36     13.47 o
  -9   5   2       47.96       69.07     17.38 o
  -8   5   2        1.61       12.66     24.97 o
  -7   5   2      147.71      166.02     12.44 o
  -6   5   2        0.04       13.77      9.16 o
  -5   5   2       11.66       33.33      6.94 o
  -4   5   2      236.47      253.10     10.50 o
  -3   5   2     1211.73     1225.36     27.99 o
  -2   5   2      719.70      757.30     16.91 o
  -1   5   2       19.36       24.71      4.82 o
   0   5   2     2280.53     2199.54     32.98 o
   1   5   2       46.33       53.90      5.27 o
   2   5   2      541.08      552.85     15.81 o
   3   5   2      867.57      779.26     21.18 o
   4   5   2      115.69      102.97      7.73 o
   5   5   2       55.50       60.51      7.80 o
   6   5   2      303.53      249.85     13.32 o
   7   5   2      376.42      373.77     27.04 o
   8   5   2       80.74       94.12     16.59 o
   9   5   2       16.03       11.38     11.76 o
  10   5   2        1.09        0.44      9.98 o
 -10   6   2       33.09       28.42     15.73 o
  -9   6   2       13.16       14.48     12.37 o
  -8   6   2      322.73      331.31     29.42 o
  -7   6   2       47.90       50.84      8.46 o
  -6   6   2       55.16       62.51      8.77 o
  -5   6   2        2.88        8.97      5.78 o
  -4   6   2      157.06      163.31      8.54 o
  -3   6   2        4.63       19.61      9.33 o
  -2   6   2     1394.06     1369.81     33.04 o
  -1   6   2       10.89       19.99      3.26 o
   0   6   2      960.51      952.79     16.10 o
   1   6   2      562.61      564.95     15.29 o
   2   6   2      396.88      376.69     12.38 o
   3   6   2     1415.44     1451.40     32.51 o
   4   6   2        5.55        2.09      2.37 o
   5   6   2      508.33      501.95     15.87 o
   6   6   2       87.80       94.22      9.57 o
   7   6   2       34.83       34.02      6.73 o
   8   6   2       70.45      105.58     18.42 o
   9   6   2       14.78       23.62     12.76 o
  -9   7   2       37.59       19.40     14.33 o
  -8   7   2      173.53      161.76     15.07 o
  -7   7   2       72.72       75.43     11.10 o
  -6   7   2       12.94       24.66      6.02 o
  -5   7   2      283.00      258.52     13.19 o
  -4   7   2      321.84      344.79     13.54 o
  -3   7   2      354.46      363.96     12.45 o
  -2   7   2      154.15      129.83      5.98 o
  -1   7   2       23.84       22.81      2.28 o
   0   7   2      553.86      631.40     12.62 o
   1   7   2      383.06      400.30     10.40 o
   2   7   2        6.50        9.37      3.58 o
   3   7   2        1.27        8.18      3.85 o
   4   7   2      199.57      214.95      9.65 o
   5   7   2      713.77      653.00     20.98 o
   6   7   2      244.94      220.84     15.17 o
   7   7   2      267.52      272.30     17.11 o
   8   7   2        2.90        4.90      7.79 o
   9   7   2       13.19       20.54     12.97 o
  -9   8   2        1.34        0.00     10.96 o
  -8   8   2       10.09       14.87      7.61 o
  -7   8   2        2.55       22.10      7.27 o
  -6   8   2       94.52      113.91     10.48 o
  -5   8   2      211.64      200.65     11.70 o
  -4   8   2        9.25       16.33      4.89 o
  -3   8   2       70.32       68.11      7.13 o
  -2   8   2       47.13       44.09      4.12 o
  -1   8   2      329.42      310.61      7.66 o
   0   8   2       84.51       92.26      7.41 o
   1   8   2     1163.28     1132.53     28.87 o
   2   8   2      187.82      205.41      7.84 o
   3   8   2       99.55      110.67     11.34 o
   4   8   2       29.19       35.19      7.24 o
   5   8   2        9.88       12.67      5.53 o
   6   8   2      382.09      378.74     20.29 o
   7   8   2      244.42      241.51     16.64 o
   8   8   2        2.45       13.75     11.10 o
   9   8   2        2.29       11.09     11.63 o
  -9   9   2       99.07       88.46     18.43 o
  -8   9   2        3.91       12.73      7.88 o
  -7   9   2       80.79       83.94     11.40 o
  -6   9   2       47.67       47.65      7.55 o
  -5   9   2        0.19       15.10      8.13 o
  -4   9   2        5.10        6.93      4.54 o
  -3   9   2       55.81       49.23      6.27 o
  -2   9   2        9.05        6.25      4.19 o
  -1   9   2      134.53      119.09      4.12 o
   0   9   2     1554.21     1607.43     37.95 o
   1   9   2        9.81       13.63      5.19 o
   2   9   2      184.06      181.32      7.70 o
   3   9   2      213.37      246.46     12.62 o
   4   9   2      127.33      144.21     11.34 o
   5   9   2       62.78       85.11     11.17 o
   6   9   2       88.32       88.28      8.08 o
   7   9   2       60.65       59.31     10.50 o
   8   9   2        3.51        7.41     10.01 o
   9   9   2        0.23        3.53      9.93 o
  -9  10   2       10.35       11.60     12.51 o
  -8  10   2       11.49       25.72      9.03 o
  -7  10   2       15.98       17.20      8.41 o
  -6  10   2        3.58        0.00      7.02 o
  -5  10   2        0.38        5.15      5.23 o
  -4  10   2       27.23       45.75      9.55 o
  -3  10   2        0.27        3.31      5.97 o
  -2  10   2        0.73        1.02      5.30 o
  -1  10   2      263.99      276.43     11.13 o
   0  10   2      189.10      194.50     14.41 o
   1  10   2       19.72       24.03      6.84 o
   2  10   2      537.78      531.20     16.45 o
   3  10   2       24.98       25.23      5.13 o
   4  10   2       17.87       16.02      4.52 o
   5  10   2        0.19        0.00      7.54 o
   6  10   2        0.59        0.00      3.48 o
   7  10   2        9.46        0.77      6.32 o
   8  10   2        0.03        3.27      9.07 o
   9  10   2        1.72        0.00     12.09 o
  -8  11   2       10.15        4.52      7.43 o
  -7  11   2       23.32       13.09      8.03 o
  -6  11   2       87.35       84.24      9.73 o
  -5  11   2       57.87       42.85      7.29 o
  -4  11   2      174.16      162.46     10.14 o
  -3  11   2      151.12      136.36     19.01 o
  -2  11   2       50.83       43.05     10.39 o
  -1  11   2        0.07        2.97      4.04 o
   0  11   2      595.49      598.31     29.47 o
   1  11   2      895.02      748.37     55.21 o
   2  11   2       16.49       23.34      6.90 o
   3  11   2      202.65      203.47     11.99 o
   4  11   2       13.90       23.98      5.99 o
   5  11   2        2.67       17.14     11.60 o
   6  11   2       14.03       29.53     12.07 o
   7  11   2        0.27        3.17     11.00 o
   8  11   2       19.25       36.36     14.45 o
  -8  12   2        0.01        2.85      8.78 o
  -7  12   2        5.05       10.94      9.33 o
  -6  12   2        9.20        8.54      7.49 o
  -5  12   2        8.59        0.00      5.51 o
  -4  12   2       19.58       37.59      8.17 o
  -3  12   2        3.24        0.00      8.18 o
  -2  12   2        5.22        9.02      6.56 o
  -1  12   2        0.52       11.48      8.34 o
   0  12   2       45.86       50.91     10.47 o
   1  12   2      193.15      211.83     19.36 o
   2  12   2       30.12       47.42     12.15 o
   3  12   2       91.19       80.96      9.93 o
   4  12   2        0.10        5.82      6.08 o
   5  12   2       13.79       35.85     11.93 o
   6  12   2        2.94        5.50      5.48 o
   7  12   2       29.78       23.64     10.49 o
   8  12   2       10.32        0.00     10.54 o
  -7  13   2        0.91        6.30      8.86 o
  -6  13   2        0.32        2.33      6.82 o
  -5  13   2      119.57      100.70     12.81 o
  -4  13   2        2.17        0.00      6.72 o
  -3  13   2      363.14      312.41     17.59 o
  -2  13   2      176.20      167.25     17.40 o
  -1  13   2       26.02       25.73     10.29 o
   0  13   2      612.66      644.58     38.01 o
   1  13   2      296.09      314.72     24.91 o
   2  13   2      438.55      405.72     27.33 o
   3  13   2       24.49       25.48      8.34 o
   4  13   2       12.52       26.85      9.33 o
   5  13   2        2.66        1.54      6.09 o
   6  13   2       12.87        9.29      7.09 o
   7  13   2       16.71       15.21     10.48 o
  -7  14   2        2.39        0.00     11.66 o
  -6  14   2        5.23        0.00      8.25 o
  -5  14   2       17.54       20.81      9.19 o
  -4  14   2      135.67      135.30     22.22 o
  -3  14   2      161.65      131.87     17.31 o
  -2  14   2       66.21       93.11     16.05 o
  -1  14   2      123.00      102.16     16.30 o
   0  14   2       41.69       72.90     14.60 o
   1  14   2      268.67      281.64     24.24 o
   2  14   2        8.32       38.25     26.45 o
   3  14   2      107.40       82.31     20.75 o
   4  14   2       11.86       17.50     11.03 o
   5  14   2        3.99        7.86     17.00 o
   6  14   2       60.90       71.33     22.84 o
   7  14   2       31.38       12.45     12.58 o
  -6  15   2        0.80       11.00      9.84 o
  -5  15   2        1.61        0.00      9.40 o
  -4  15   2        8.53       11.78     10.95 o
  -3  15   2       79.81       88.08     17.00 o
  -2  15   2      164.86      158.11     20.15 o
  -1  15   2       44.70       51.20     16.08 o
   0  15   2       86.84       86.49     15.90 o
   1  15   2      325.67      326.11     27.51 o
   2  15   2        0.71       21.45     10.46 o
   3  15   2       78.03       60.25     14.57 o
   4  15   2        0.32        4.35      8.51 o
   5  15   2        0.68        2.06     10.22 o
   6  15   2       56.10       75.16     19.31 o
  -6  16   2        0.31        1.81      9.31 o
  -5  16   2      119.55      125.96     20.03 o
  -4  16   2       11.65       24.87     13.11 o
  -3  16   2      491.24      459.47     37.89 o
  -2  16   2        3.02        3.72      9.39 o
  -1  16   2        1.35       19.31     12.18 o
   0  16   2        1.35        0.00      9.49 o
   1  16   2        1.59        2.82      8.88 o
   2  16   2        1.93       17.48     11.56 o
   3  16   2        0.00        0.00     10.10 o
   4  16   2        0.15       17.54     12.70 o
   5  16   2        1.48       14.26     10.40 o
   6  16   2       22.92       32.32     28.48 o
  -5  17   2       15.36       37.28     23.54 o
  -4  17   2       21.91       14.35     12.15 o
  -3  17   2       65.56       79.60     17.74 o
  -2  17   2       11.94        4.42     13.12 o
  -1  17   2        0.84        0.00     10.78 o
   0  17   2        0.24        0.00     10.63 o
   1  17   2       64.22       43.15     14.62 o
   2  17   2        0.70        1.80      9.17 o
   3  17   2        7.96        2.33     10.90 o
   4  17   2        7.00       19.01     12.34 o
   5  17   2        0.37        4.82     11.23 o
  -4  18   2        0.17        5.71     11.38 o
  -3  18   2        0.95        6.38     11.19 o
  -2  18   2       21.42       20.61     12.77 o
  -1  18   2        2.32       17.40     12.16 o
   0  18   2       13.06       19.30     12.71 o
   1  18   2       22.95       16.23     12.26 o
   2  18   2       12.22        7.40     11.19 o
   3  18   2        2.30       10.83     21.44 o
   4  18   2        6.54        6.38     13.04 o
  -2  19   2        0.07        4.03     13.65 o
  -1  19   2       87.85      131.31     23.35 o
   0  19   2        2.84        9.71     12.65 o
   1  19   2        1.55       13.38     15.12 o
   2  19   2        0.35        0.00     11.10 o
  -9   0   3        0.07        0.00     17.05 o
  -7   0   3      670.70      651.20     37.80 o
  -5   0   3     1631.04     1673.49     56.53 o
  -3   0   3      130.72      114.89      6.86 o
  -1   0   3     6578.76     6202.34     67.48 o
   1   0   3     4246.59     4253.14    102.33 o
   3   0   3      483.29      476.20     13.09 o
   5   0   3      221.79      201.16     20.94 o
   7   0   3       14.49        6.63     13.17 o
   9   0   3       75.12      109.68     29.57 o
 -10   1   3        1.27        0.71     10.31 o
  -9   1   3        0.65        0.00     10.28 o
  -8   1   3        5.72        0.00      9.74 o
  -7   1   3        1.96        7.26      4.19 o
  -6   1   3      122.45      118.84      9.55 o
  -5   1   3       83.79       96.66      5.99 o
  -4   1   3      115.41      113.76      6.08 o
  -3   1   3       11.04       10.02      4.86 o
  -2   1   3    18799.84    20185.17    301.73 o
  -1   1   3     2904.57     2751.58     38.17 o
   0   1   3     5272.38     4733.41     46.12 o
   1   1   3       77.45       86.01      4.62 o
   2   1   3     1288.61     1250.53     30.14 o
   3   1   3      700.09      772.40     18.17 o
   4   1   3      873.25      962.91     26.29 o
   5   1   3       34.20       35.87      9.59 o
   6   1   3       12.83       37.61      9.88 o
   7   1   3        1.03       24.52     14.53 o
   8   1   3       46.98       35.32     19.86 o
   9   1   3       36.14       46.42     19.37 o
  10   1   3        7.60        0.00     13.85 o
 -10   2   3        0.51        0.00     12.56 o
  -9   2   3       40.40       68.95     17.90 o
  -8   2   3      117.33      122.97     18.01 o
  -7   2   3       71.45       69.66     10.04 o
  -6   2   3       47.20       60.58     11.17 o
  -5   2   3      132.16      138.98      7.61 o
  -4   2   3      352.44      324.31     10.38 o
  -3   2   3      747.53      716.61     16.10 o
  -2   2   3     6872.33     7100.12    110.38 o
  -1   2   3     6883.29     6976.39     92.76 o
   0   2   3       76.91       72.23      3.45 o
   1   2   3       21.48       19.63      2.60 o
   2   2   3      408.72      370.52     10.72 o
   3   2   3     2437.99     2488.39     41.69 o
   4   2   3     2228.35     2255.74     37.16 o
   5   2   3       22.09       20.02      7.73 o
   6   2   3        5.81       32.67     16.33 o
   7   2   3        0.58        0.00     10.40 o
   8   2   3        0.14       13.08     10.16 o
   9   2   3       10.33        4.45     10.42 o
  10   2   3        0.46        0.00     12.85 o
 -10   3   3       24.57       36.18     16.16 o
  -9   3   3        5.89        0.00     11.45 o
  -8   3   3       17.32       22.15     11.70 o
  -7   3   3       49.54       62.16      7.55 o
  -6   3   3       18.11       35.78     18.65 o
  -5   3   3       33.61       38.43      6.03 o
  -4   3   3      174.45      164.87      9.33 o
  -3   3   3      108.91      102.23      5.58 o
  -2   3   3      578.87      568.26     13.33 o
  -1   3   3     3031.05     2958.30     65.08 o
   0   3   3      577.76      537.95     15.37 o
   1   3   3      159.62      137.92      4.51 o
   2   3   3      173.91      201.85      6.18 o
   3   3   3       64.95       76.41      5.16 o
   4   3   3     1039.31      918.19     20.07 o
   5   3   3      175.09      162.08     15.06 o
   6   3   3       17.77       25.06      9.53 o
   7   3   3        0.07        4.16      8.28 o
   8   3   3       14.60       14.27     10.67 o
   9   3   3        0.64       10.96     10.80 o
  10   3   3        0.00        6.01     11.87 o
 -10   4   3       12.69       10.46     13.99 o
  -9   4   3       20.54       16.48     14.59 o
  -8   4   3       12.56       17.08     10.71 o
  -7   4   3        4.33        5.74      5.14 o
  -6   4   3        8.34       19.55     11.93 o
  -5   4   3       14.03       10.86      5.60 o
  -4   4   3       78.23       68.67      5.65 o
  -3   4   3       96.58       93.64      5.70 o
  -2   4   3     1942.07     2034.01     62.73 o
  -1   4   3     1492.41     1468.80     26.14 o
   0   4   3       22.50       20.83      3.47 o
   1   4   3       47.42       50.18      4.21 o
   2   4   3      678.06      679.06     14.94 o
   3   4   3      141.23      140.35      7.10 o
   4   4   3      243.17      235.37      7.93 o
   5   4   3       62.95       75.28      6.82 o
   6   4   3      173.80      159.52     13.40 o
   7   4   3       16.99       26.68     10.61 o
   8   4   3        2.96        0.00      9.18 o
   9   4   3        9.22        8.95     11.18 o
  10   4   3        1.31       11.98     16.74 o
 -10   5   3      168.34      172.45     25.68 o
  -9   5   3       32.01       33.84     13.60 o
  -8   5   3        9.30       15.96      8.11 o
  -7   5   3       28.66       40.77      7.97 o
  -6   5   3      115.97      124.33     11.11 o
  -5   5   3      196.92      215.40     12.79 o
  -4   5   3        0.00       12.86      6.16 o
  -3   5   3      445.35      501.99     15.43 o
  -2   5   3      168.97      187.58      7.00 o
  -1   5   3      214.32      204.21      6.22 o
   0   5   3     1147.43     1140.15     20.67 o
   1   5   3      497.89      521.49     11.65 o
   2   5   3      975.50     1059.65     22.81 o
   3   5   3       89.06       89.38      5.04 o
   4   5   3       15.51       33.20      5.38 o
   5   5   3       18.13       25.61      7.95 o
   6   5   3     1032.92      943.13     34.47 o
   7   5   3        0.18       13.84      8.78 o
   8   5   3      176.08      135.77     19.42 o
   9   5   3       10.43       12.03     10.69 o
  10   5   3        6.03        0.00     14.41 o
  -9   6   3       22.78       13.50     11.92 o
  -8   6   3      158.31      142.53     16.23 o
  -7   6   3       39.41       47.45      8.53 o
  -6   6   3       21.90       16.39      5.70 o
  -5   6   3        0.22        3.13      5.04 o
  -4   6   3       24.14       28.55      7.10 o
  -3   6   3      591.49      652.10     18.58 o
  -2   6   3      134.67      137.26      6.27 o
  -1   6   3      343.14      328.81     10.40 o
   0   6   3       94.93       89.72      6.80 o
   1   6   3      143.44      158.27      5.95 o
   2   6   3      507.50      525.73     13.79 o
   3   6   3        0.46        0.83      2.55 o
   4   6   3        3.86       14.27      6.81 o
   5   6   3      532.29      510.08     21.77 o
   6   6   3      123.26      112.56     10.62 o
   7   6   3      173.20      173.14     19.82 o
   8   6   3      190.64      159.80     21.11 o
   9   6   3       12.60       25.03     15.89 o
  -9   7   3       21.44       13.06     11.61 o
  -8   7   3      246.72      207.97     17.34 o
  -7   7   3      327.46      337.72     17.28 o
  -6   7   3       12.34       14.80      9.00 o
  -5   7   3       61.93       60.31     10.06 o
  -4   7   3      259.80      291.05     13.14 o
  -3   7   3      251.70      298.29     13.55 o
  -2   7   3      783.63      851.79     26.87 o
  -1   7   3      862.09      827.82     17.84 o
   0   7   3      154.50      167.90      5.82 o
   1   7   3      495.56      491.85     14.36 o
   2   7   3       32.48       40.29      5.34 o
   3   7   3        3.04        4.22      4.02 o
   4   7   3        8.59       27.43      9.52 o
   5   7   3      543.32      503.07     17.81 o
   6   7   3      141.39      146.11     12.28 o
   7   7   3       57.95       57.28     12.47 o
   8   7   3       76.35       60.52     18.01 o
   9   7   3        2.59        4.13     10.49 o
  -9   8   3        0.24        4.09     10.10 o
  -8   8   3       34.48       23.12      8.43 o
  -7   8   3      163.29      146.84     12.62 o
  -6   8   3       59.74       51.62      7.28 o
  -5   8   3      166.72      157.90     11.29 o
  -4   8   3      119.45      112.46      9.89 o
  -3   8   3       13.12       35.76     10.13 o
  -2   8   3      296.42      296.52     14.49 o
  -1   8   3       87.01       91.00      7.48 o
   0   8   3      420.44      406.82     10.52 o
   1   8   3       26.91       38.43      6.31 o
   2   8   3     1192.54     1232.01     35.10 o
   3   8   3       10.99       19.77      4.25 o
   4   8   3        0.12        3.83      6.52 o
   5   8   3       24.04       17.90      9.33 o
   6   8   3        2.36        5.65      7.31 o
   7   8   3      350.48      293.99     17.74 o
   8   8   3       38.98       48.42     13.92 o
   9   8   3        7.59        7.75     11.69 o
  -9   9   3       12.72       14.72     11.19 o
  -8   9   3       34.74       26.13     10.37 o
  -7   9   3       77.14       78.29     10.28 o
  -6   9   3       29.38       34.62      7.47 o
  -5   9   3      425.38      406.41     21.09 o
  -4   9   3      238.35      236.92     12.79 o
  -3   9   3       22.14       27.99      8.22 o
  -2   9   3       83.80       82.45      6.27 o
  -1   9   3       21.91       27.50      3.21 o
   0   9   3      490.91      568.35     13.79 o
   1   9   3        2.08        6.82      2.67 o
   2   9   3      468.95      428.82     13.64 o
   3   9   3        4.88       12.53      5.23 o
   4   9   3        0.55       17.72      6.28 o
   5   9   3      344.43      330.64     16.61 o
   6   9   3      160.17      151.56     12.58 o
   7   9   3       18.24       11.92      6.71 o
   8   9   3        0.10        0.00      9.51 o
   9   9   3        0.84        0.00     11.21 o
  -8  10   3        8.84       13.83      8.74 o
  -7  10   3       19.79       32.89     10.57 o
  -6  10   3      535.84      516.49     24.80 o
  -5  10   3       36.41       48.43      9.38 o
  -4  10   3        6.48       12.05      5.72 o
  -3  10   3       23.34       31.49      6.18 o
  -2  10   3       11.71        8.23      3.03 o
  -1  10   3      367.06      330.38      9.78 o
   0  10   3      278.48      289.09     22.17 o
   1  10   3      865.68      857.53     21.12 o
   2  10   3       38.48       37.40      7.66 o
   3  10   3      185.30      193.74     10.11 o
   4  10   3       71.08       79.55      8.23 o
   5  10   3      585.94      559.10     22.60 o
   6  10   3      105.97      101.40     11.37 o
   7  10   3        1.03       17.62     14.14 o
   8  10   3        0.38       21.85     12.34 o
  -8  11   3        0.52        0.00      6.85 o
  -7  11   3        1.81        5.48      6.08 o
  -6  11   3        0.60        0.00      4.82 o
  -5  11   3       22.06       15.32      7.60 o
  -4  11   3        8.77       11.94      4.33 o
  -3  11   3        6.36        0.00      3.88 o
  -2  11   3        5.60        9.06      4.97 o
  -1  11   3       44.92       45.92      9.18 o
   0  11   3      156.75      155.96     14.92 o
   1  11   3      199.02      168.67      9.39 o
   2  11   3      378.39      349.18     15.67 o
   3  11   3       20.45       23.36      8.52 o
   4  11   3      280.46      257.93     16.20 o
   5  11   3        8.86        2.36      4.46 o
   6  11   3        2.86        6.54      4.97 o
   7  11   3        6.28       17.88      8.02 o
   8  11   3        0.53        0.00      8.79 o
  -8  12   3        9.43        0.00      8.98 o
  -7  12   3        0.19       16.48     11.15 o
  -6  12   3        2.63        0.00      6.83 o
  -5  12   3        9.16       13.38      7.99 o
  -4  12   3      263.82      185.67     22.39 o
  -3  12   3       43.34       39.78     10.60 o
  -2  12   3      128.23      104.45     19.02 o
  -1  12   3        0.01        0.00      7.99 o
   0  12   3        0.01        0.00      6.85 o
   1  12   3       22.61       23.53      9.82 o
   2  12   3      313.59      281.67     20.90 o
   3  12   3       14.81       16.17      6.41 o
   4  12   3       72.95       89.29     10.08 o
   5  12   3       63.39       74.12      9.57 o
   6  12   3        6.84        7.64      6.74 o
   7  12   3        7.73        0.49      7.32 o
   8  12   3        2.30       13.50     13.16 o
  -7  13   3        0.14       16.29     10.81 o
  -6  13   3        4.10       17.33      8.31 o
  -5  13   3        0.05        0.00      6.52 o
  -4  13   3       61.31       51.82     10.79 o
  -3  13   3      116.85      109.49     11.29 o
  -2  13   3       28.60       33.81     10.32 o
  -1  13   3      103.07      133.49     26.27 o
   0  13   3     2392.29     2322.47     97.76 o
   1  13   3        0.24        4.04      8.11 o
   2  13   3       14.89       22.37     10.18 o
   3  13   3       34.57       42.52      7.69 o
   4  13   3       15.22       25.84     10.44 o
   5  13   3      136.80      136.95     13.36 o
   6  13   3        9.07       10.66     10.46 o
   7  13   3        1.52       13.09     10.40 o
  -7  14   3        5.49        9.88     13.76 o
  -6  14   3        7.65       20.28      9.56 o
  -5  14   3       49.67       53.08      9.94 o
  -4  14   3       52.94       79.11     14.48 o
  -3  14   3        2.14        1.83      7.53 o
  -2  14   3      793.11      721.87     42.92 o
  -1  14   3       67.01       85.52     20.00 o
   0  14   3       36.20       58.28     13.05 o
   1  14   3       39.63       31.58     11.75 o
   2  14   3        0.37        1.35      7.67 o
   3  14   3        1.74        0.01      9.68 o
   4  14   3       27.95       36.43     12.37 o
   5  14   3        0.84        0.00      6.64 o
   6  14   3        5.49       11.15      9.53 o
   7  14   3       63.22       66.16     16.87 o
  -6  15   3        7.31        0.00     10.98 o
  -5  15   3       24.87       11.36     11.31 o
  -4  15   3      158.09      170.16     21.33 o
  -3  15   3      271.17      229.13     24.45 o
  -2  15   3       47.51       86.20     18.32 o
  -1  15   3        8.35        3.81     10.21 o
   0  15   3        9.74        5.73     11.90 o
   1  15   3        0.40       59.90     22.93 o
   2  15   3       78.89       90.05     16.45 o
   3  15   3       64.87       74.59     14.27 o
   4  15   3       22.51       22.15     11.76 o
   5  15   3       60.20       56.62     13.86 o
   6  15   3        0.02        0.00     13.46 o
  -5  16   3       21.25       31.75     14.49 o
  -4  16   3      208.10      224.58     26.15 o
  -3  16   3      171.96      227.56     27.23 o
  -2  16   3       21.30       27.09     12.75 o
  -1  16   3        0.19       18.59     13.43 o
   0  16   3      106.99      135.55     20.26 o
   1  16   3        7.74        4.49      9.06 o
   2  16   3        6.10       10.51     10.55 o
   3  16   3        2.01       21.14     11.66 o
   4  16   3        3.15        9.05     11.49 o
   5  16   3       14.80       13.86     12.16 o
  -5  17   3       25.95       15.29     12.55 o
  -4  17   3       94.92      128.31     21.50 o
  -3  17   3      100.75      126.05     22.59 o
  -2  17   3        2.63        0.00     10.87 o
  -1  17   3        8.63       10.66     11.52 o
   0  17   3       34.52       26.20     13.36 o
   1  17   3       10.07        0.00      9.74 o
   2  17   3       31.44       27.64     13.09 o
   3  17   3       16.00       24.80     13.41 o
   4  17   3        1.96        9.71     18.77 o
  -3  18   3       14.81        0.00     12.84 o
  -2  18   3       39.89       56.51     17.51 o
  -1  18   3        0.95       15.52     12.88 o
   0  18   3       14.76        0.00      9.34 o
   1  18   3        0.31        5.83     10.73 o
   2  18   3       52.70       63.34     17.55 o
   3  18   3        3.58       14.68     13.00 o
  -2  19   3        3.91        6.22     11.96 o
  -1  19   3       14.33        8.27     14.88 o
   0  19   3        5.31        0.00     12.25 o
   1  19   3        0.05        4.05     10.25 o
   2  19   3        0.88        9.47     12.34 o
 -10   0   4        2.31        4.15     16.49 o
  -8   0   4        3.72        2.16     14.55 o
  -6   0   4       57.45       54.09      9.04 o
  -4   0   4      276.55      305.83     14.43 o
  -2   0   4     1379.26     1350.10     31.71 o
   0   0   4     1026.78      959.98     29.77 o
   2   0   4       27.03       28.93      3.63 o
   4   0   4       10.34       25.53      7.58 o
   6   0   4       40.09       59.04     18.99 o
   8   0   4      148.91      135.21     27.70 o
  10   0   4       26.45       21.13     20.81 o
 -10   1   4       20.96        0.00     10.83 o
  -9   1   4        0.24        0.65     14.09 o
  -8   1   4       75.86      120.00     18.66 o
  -7   1   4       43.15       54.36      6.78 o
  -6   1   4      234.10      219.19     11.14 o
  -5   1   4        0.86        3.17      4.83 o
  -4   1   4      138.19      154.72      7.55 o
  -3   1   4       19.45       29.79      4.49 o
  -2   1   4     7296.52     7673.57    117.50 o
  -1   1   4      281.56      271.95      7.48 o
   0   1   4     1332.93     1150.04     19.08 o
   1   1   4        5.52       13.57      6.72 o
   2   1   4        0.87        4.55      2.33 o
   3   1   4       37.47       46.32      3.50 o
   4   1   4      574.95      579.59     13.32 o
   5   1   4       18.98       52.10     14.94 o
   6   1   4       37.66       63.47     12.43 o
   7   1   4       10.03       26.88     14.28 o
   8   1   4        7.00       10.48     10.45 o
   9   1   4        5.01        7.57     10.95 o
  10   1   4        2.11        0.00     13.42 o
 -10   2   4        2.82        0.81      9.96 o
  -9   2   4        4.34        6.31     10.21 o
  -8   2   4      144.74      158.70     20.11 o
  -7   2   4       25.58       33.82      6.50 o
  -6   2   4       91.00       92.41      8.88 o
  -5   2   4       37.66       47.64      5.47 o
  -4   2   4      163.95      183.80      8.82 o
  -3   2   4      425.65      414.80     11.27 o
  -2   2   4     4329.38     4428.92     78.15 o
  -1   2   4        0.10        4.95      2.04 o
   0   2   4      775.39      716.07     11.77 o
   1   2   4        0.03        7.38      3.18 o
   2   2   4        0.22        3.75      2.77 o
   3   2   4     3457.87     3813.27     70.20 o
   4   2   4      650.44      661.44     15.85 o
   5   2   4        5.08       13.51      7.57 o
   6   2   4       45.80       87.95     13.94 o
   7   2   4        6.47       20.25     16.18 o
   8   2   4        4.60        5.34      8.95 o
   9   2   4        5.31       23.20     12.96 o
  10   2   4        6.55        0.12     10.22 o
 -10   3   4        5.45       20.50     14.14 o
  -9   3   4       38.30       61.56     15.59 o
  -8   3   4        4.51       11.08      7.04 o
  -7   3   4        4.49       13.38      4.77 o
  -6   3   4        0.05        2.24      4.05 o
  -5   3   4       28.33       52.51      7.23 o
  -4   3   4      343.13      317.86     11.12 o
  -3   3   4        2.46        3.75      2.62 o
  -2   3   4        2.96        2.73      2.03 o
  -1   3   4     3239.35     3413.63     63.27 o
   0   3   4     1547.48     1484.97     33.63 o
   1   3   4      181.84      201.83      5.90 o
   2   3   4        3.17       10.02      2.69 o
   3   3   4     1756.82     1769.81     42.08 o
   4   3   4       26.91       28.15      6.78 o
   5   3   4      120.00      109.50      9.72 o
   6   3   4      320.36      307.00     23.52 o
   7   3   4       34.87       46.52     12.01 o
   8   3   4      121.68      123.61     20.43 o
   9   3   4        4.24        2.90     10.12 o
  10   3   4        0.05        5.96     11.75 o
 -10   4   4       12.33        1.53     10.68 o
  -9   4   4      179.97      194.26     24.14 o
  -8   4   4      182.38      194.63     23.48 o
  -7   4   4       80.28       79.06      9.14 o
  -6   4   4        9.28       12.47      8.91 o
  -5   4   4       41.20       48.11      5.87 o
  -4   4   4     1850.07     1856.48     45.05 o
  -3   4   4      717.32      760.31     19.50 o
  -2   4   4     2653.37     2607.85     50.48 o
  -1   4   4      200.42      210.17      6.30 o
   0   4   4      551.92      518.58     11.21 o
   1   4   4       86.81       79.69      4.76 o
   2   4   4     1593.45     1693.60     34.66 o
   3   4   4       73.80       64.53      5.52 o
   4   4   4      133.41      126.93      6.61 o
   5   4   4      216.33      220.23      8.01 o
   6   4   4      132.87      131.96      9.65 o
   7   4   4      535.11      552.49     37.34 o
   8   4   4       11.30       16.19     11.74 o
   9   4   4        0.16       16.68     16.96 o
  -9   5   4      163.02      171.25     23.55 o
  -8   5   4       11.54       15.99      8.24 o
  -7   5   4       40.19       61.09     10.85 o
  -6   5   4      140.03      146.20     10.70 o
  -5   5   4       88.91      100.14      9.72 o
  -4   5   4      115.29      119.87      8.11 o
  -3   5   4        4.88        6.25      3.77 o
  -2   5   4       41.33       47.85      4.74 o
  -1   5   4      130.94      167.34      7.86 o
   0   5   4      362.37      350.85      9.28 o
   1   5   4     1455.79     1508.47     30.66 o
   2   5   4        7.16       17.63      4.50 o
   3   5   4       10.99       12.64      3.47 o
   4   5   4       48.21       46.28      4.73 o
   5   5   4        2.55       15.43      7.53 o
   6   5   4      145.39      157.80     11.02 o
   7   5   4        7.60       18.76     14.46 o
   8   5   4       59.63       80.49     16.54 o
   9   5   4        9.53        6.32     10.79 o
  -9   6   4        1.17        4.41     10.47 o
  -8   6   4        0.06       12.54      9.16 o
  -7   6   4        2.01        9.46      6.93 o
  -6   6   4        6.42       10.75      6.63 o
  -5   6   4      146.56      145.23     10.94 o
  -4   6   4      423.75      397.44     15.64 o
  -3   6   4      460.28      471.22     14.83 o
  -2   6   4     1180.97     1239.82     31.97 o
  -1   6   4       15.42       25.95      3.65 o
   0   6   4      703.46      703.06     16.16 o
   1   6   4       65.74       76.13      4.86 o
   2   6   4       25.06       37.20      4.84 o
   3   6   4        0.98        6.92      4.23 o
   4   6   4       68.46       82.62      7.59 o
   5   6   4       11.70        5.65      4.71 o
   6   6   4       87.94       84.20     10.01 o
   7   6   4      262.77      302.61     28.85 o
   8   6   4       77.84       80.68     15.10 o
   9   6   4       29.41        7.21     12.47 o
  -9   7   4        0.38       57.13     31.69 o
  -8   7   4       36.88       29.98     13.16 o
  -7   7   4       68.44       89.18     11.68 o
  -6   7   4       10.76       22.48      9.34 o
  -5   7   4        1.85        1.64      6.73 o
  -4   7   4     1154.94     1102.89     35.89 o
  -3   7   4      116.84      114.70      7.90 o
  -2   7   4       63.47       82.45      5.70 o
  -1   7   4      338.05      340.12     13.13 o
   0   7   4      159.96      167.75      8.00 o
   1   7   4      709.25      732.06     18.32 o
   2   7   4       75.11       79.23      5.85 o
   3   7   4       12.90       25.40      4.49 o
   4   7   4        7.44        5.14      3.68 o
   5   7   4      218.19      227.36     11.50 o
   6   7   4       64.16       74.01     10.01 o
   7   7   4      130.27      123.69     17.31 o
   8   7   4        2.11       17.81     11.50 o
   9   7   4       19.33        3.79     10.68 o
  -9   8   4       41.00       38.74     15.21 o
  -8   8   4       17.17       11.97      7.74 o
  -7   8   4        6.71        4.36      5.95 o
  -6   8   4       26.94       39.23      7.82 o
  -5   8   4       69.86      107.21     10.20 o
  -4   8   4      102.62       90.64      8.70 o
  -3   8   4      275.41      295.87     15.11 o
  -2   8   4       12.69       15.55      4.69 o
  -1   8   4      339.80      356.65     13.75 o
   0   8   4        4.32        8.06      4.90 o
   1   8   4        0.33        2.11      2.85 o
   2   8   4       53.13       54.92      6.18 o
   3   8   4       24.93       30.02      4.85 o
   4   8   4      618.79      604.94     20.93 o
   5   8   4      243.73      243.92     16.46 o
   6   8   4      162.16      171.70     14.02 o
   7   8   4       30.18       40.04     12.80 o
   8   8   4       18.76       17.08     11.56 o
   9   8   4        8.01       11.86     12.09 o
  -9   9   4        3.69        0.00     10.60 o
  -8   9   4        0.39       11.06      8.71 o
  -7   9   4       12.76       16.26      9.56 o
  -6   9   4       41.72       36.48      7.75 o
  -5   9   4      699.68      669.33     27.22 o
  -4   9   4       13.34       17.71     10.47 o
  -3   9   4       27.15       45.28      5.96 o
  -2   9   4      147.52      132.95     11.85 o
  -1   9   4      171.42      184.13      8.38 o
   0   9   4      888.36      923.14     23.66 o
   1   9   4        0.92        4.79      2.66 o
   2   9   4      267.10      286.18     11.81 o
   3   9   4        1.87       11.89      4.70 o
   4   9   4      784.02      778.10     26.54 o
   5   9   4       13.28       21.01      5.94 o
   6   9   4        7.12       20.87      7.56 o
   7   9   4       23.30       30.80      7.83 o
   8   9   4        9.97        9.37     10.18 o
  -8  10   4        1.17        0.00      9.39 o
  -7  10   4       43.64       39.11      9.22 o
  -6  10   4        2.45        0.00      5.37 o
  -5  10   4       60.02       66.31      8.56 o
  -4  10   4        5.99        6.18      4.76 o
  -3  10   4       60.31       65.29      8.98 o
  -2  10   4       64.15       68.72      7.73 o
  -1  10   4       10.59        7.26      3.75 o
   0  10   4      304.62      303.13     12.80 o
   1  10   4       78.75       77.37     10.07 o
   2  10   4      694.75      702.30     26.73 o
   3  10   4       40.98       37.09      6.17 o
   4  10   4      421.13      398.32     18.13 o
   5  10   4       89.88       78.21      8.18 o
   6  10   4        4.40        0.00      7.27 o
   7  10   4       20.48       23.63     10.18 o
   8  10   4        1.71        8.34     11.29 o
  -8  11   4        5.23        8.24      8.08 o
  -7  11   4        0.46       11.78      8.53 o
  -6  11   4      205.20      200.88     14.42 o
  -5  11   4       42.68       71.10      8.78 o
  -4  11   4       13.01       22.28      7.61 o
  -3  11   4      227.44      215.16     11.88 o
  -2  11   4        3.95        7.73      3.41 o
  -1  11   4      697.84      644.75     21.18 o
   0  11   4        5.47       14.53      7.24 o
   1  11   4       30.97       37.34      4.60 o
   2  11   4      588.88      538.71     25.69 o
   3  11   4       83.64       76.73      7.71 o
   4  11   4        0.09        5.85      5.09 o
   5  11   4       63.27       59.54      7.66 o
   6  11   4        6.18        0.00      7.51 o
   7  11   4       14.81       29.03      8.50 o
   8  11   4        2.84        6.21     12.56 o
  -8  12   4        0.62        0.69      7.78 o
  -7  12   4       20.67       20.56      8.49 o
  -6  12   4        0.00        0.00      7.29 o
  -5  12   4       50.01       46.30      8.47 o
  -4  12   4       39.18       47.41      9.15 o
  -3  12   4      169.39      159.39     12.80 o
  -2  12   4       17.38       50.31      9.48 o
  -1  12   4      177.58      176.25     11.61 o
   0  12   4       48.40       76.39     13.33 o
   1  12   4       46.38       45.40      6.57 o
   2  12   4       84.08       82.10      9.46 o
   3  12   4       33.47       42.42      8.03 o
   4  12   4      128.17      131.53     13.17 o
   5  12   4        9.03       17.89      5.91 o
   6  12   4       17.49       25.60     18.26 o
   7  12   4       11.21       13.55      8.84 o
  -7  13   4        1.70        4.46      9.28 o
  -6  13   4       14.84       16.08      8.83 o
  -5  13   4        3.32        2.23      8.45 o
  -4  13   4       29.82       19.58      7.95 o
  -3  13   4       87.22       86.24     10.92 o
  -2  13   4        3.43       11.36      9.25 o
  -1  13   4      599.23      579.20     37.00 o
   0  13   4     1958.53     2002.64     88.44 o
   1  13   4       96.33      104.82     15.27 o
   2  13   4        5.74       14.82      9.25 o
   3  13   4       54.60       54.99     11.32 o
   4  13   4       36.92       31.01      9.43 o
   5  13   4      137.00      116.65     13.04 o
   6  13   4        2.38        4.94      8.75 o
   7  13   4       19.56       27.30     12.19 o
  -7  14   4        7.01       25.29     15.04 o
  -6  14   4        7.34        0.00      7.18 o
  -5  14   4       36.31       25.84      8.86 o
  -4  14   4       41.45       25.62     11.24 o
  -3  14   4      144.94      128.75     17.91 o
  -2  14   4       16.96       21.59     10.31 o
  -1  14   4      208.13      208.82     20.29 o
   0  14   4       18.14       13.11      9.25 o
   1  14   4        2.41        0.00      8.10 o
   2  14   4       66.98       86.70     14.82 o
   3  14   4       48.69       83.78     15.21 o
   4  14   4        3.61       15.20      9.00 o
   5  14   4       17.67       24.01     10.94 o
   6  14   4       65.27       73.20     33.16 o
  -6  15   4        1.56        0.00      9.36 o
  -5  15   4        3.62       16.93     11.28 o
  -4  15   4      127.00      123.18     18.76 o
  -3  15   4      130.53      155.42     20.47 o
  -2  15   4      328.60      357.48     29.41 o
  -1  15   4        8.45        0.00     11.59 o
   0  15   4       51.93       80.44     15.72 o
   1  15   4       56.85       72.82     15.31 o
   2  15   4        1.02       27.23     14.36 o
   3  15   4       35.96       54.01     17.61 o
   4  15   4        0.07       18.31     12.25 o
   5  15   4        1.28        0.00      7.95 o
   6  15   4        0.39       40.50     19.96 o
  -5  16   4       12.59       13.46     11.85 o
  -4  16   4       84.04      106.90     19.38 o
  -3  16   4        2.14       27.82     15.60 o
  -2  16   4       14.86        7.78     10.13 o
  -1  16   4        0.81       11.06     10.74 o
   0  16   4      108.20      130.17     19.18 o
   1  16   4       64.34       37.78     13.86 o
   2  16   4        6.38       10.97     11.53 o
   3  16   4        4.22       20.51     12.03 o
   4  16   4        2.64       11.13     10.90 o
   5  16   4        8.32       11.64     11.02 o
  -4  17   4        2.01        1.15     10.96 o
  -3  17   4       49.08       29.72     13.43 o
  -2  17   4       26.75       35.62     13.77 o
  -1  17   4       15.70        4.45     10.24 o
   0  17   4       20.67        7.64     10.11 o
   1  17   4       34.60       18.52     12.36 o
   2  17   4        0.41        0.00     11.34 o
   3  17   4        1.97        7.32     11.04 o
   4  17   4        4.87       24.42     16.02 o
  -3  18   4       51.96       88.75     20.26 o
  -2  18   4       25.70       41.89     16.03 o
  -1  18   4       17.98       29.63     22.49 o
   0  18   4        0.82        0.00     10.46 o
   1  18   4        1.04        9.13     11.70 o
   2  18   4       60.20       53.22     20.25 o
   3  18   4        7.35       28.62     16.52 o
  -1  19   4        5.72        0.00     11.29 o
   0  19   4        0.02       13.54     20.23 o
   1  19   4        6.02        1.77     10.13 o
  -9   0   5        0.03        9.11     14.83 o
  -7   0   5        9.51       34.57     17.30 o
  -5   0   5       61.26       81.84      9.42 o
  -3   0   5     3719.80     3683.00     98.09 o
  -1   0   5      499.32      450.81     21.56 o
   1   0   5      546.20      527.38     21.39 o
   3   0   5       21.29       32.70      7.92 o
   5   0   5       42.49       46.38      5.68 o
   7   0   5        0.06        0.00     10.71 o
   9   0   5        0.25        0.21     12.77 o
 -10   1   5       26.08       14.25     12.86 o
  -9   1   5        4.11        0.00      9.82 o
  -8   1   5       14.42       11.30     11.78 o
  -7   1   5       89.60       93.60      8.59 o
  -6   1   5      281.30      261.50     13.28 o
  -5   1   5      116.22      120.77      8.15 o
  -4   1   5     1789.72     1918.23     48.42 o
  -3   1   5      517.55      482.93     17.59 o
  -2   1   5      372.59      395.51      8.77 o
  -1   1   5       27.59       28.09      4.93 o
   0   1   5     1700.68     1586.91     40.52 o
   1   1   5       40.42       39.21      4.41 o
   2   1   5      586.18      631.67     14.13 o
   3   1   5      163.82      164.50      6.99 o
   4   1   5       43.99       41.49      4.01 o
   5   1   5        1.40        0.00      4.16 o
   6   1   5        0.71        7.65      8.73 o
   7   1   5       46.99       50.50     14.88 o
   8   1   5       33.25       35.23     13.68 o
   9   1   5        1.94       16.08     12.76 o
 -10   2   5       12.86       28.27     15.46 o
  -9   2   5        0.77       16.08     11.82 o
  -8   2   5       27.44       45.83      9.82 o
  -7   2   5       70.43       80.71      8.21 o
  -6   2   5      246.70      263.53     14.06 o
  -5   2   5      102.18      104.54      7.77 o
  -4   2   5       42.55       46.20      4.86 o
  -3   2   5      934.05      918.43     21.16 o
  -2   2   5      181.02      155.78      6.18 o
  -1   2   5       16.39       18.47      4.48 o
   0   2   5       25.09       31.59      6.89 o
   1   2   5        0.64        2.48      2.08 o
   2   2   5      369.33      379.53     16.09 o
   3   2   5      631.65      640.83     16.51 o
   4   2   5        1.90        5.34      2.98 o
   5   2   5      140.34      125.47      7.32 o
   6   2   5        0.62        9.87      7.80 o
   7   2   5       64.25       80.55     14.91 o
   8   2   5        7.97        7.12     10.13 o
   9   2   5       13.38        6.30     10.81 o
 -10   3   5        2.75       11.95     12.95 o
  -9   3   5       10.75       16.60     10.87 o
  -8   3   5        5.83       18.51      7.79 o
  -7   3   5        6.99       16.55      5.59 o
  -6   3   5       82.27       76.21      8.59 o
  -5   3   5        0.10        0.00      5.00 o
  -4   3   5      879.99      823.44     23.12 o
  -3   3   5     2229.68     2204.16     50.13 o
  -2   3   5     2853.93     2824.81     51.84 o
  -1   3   5     1060.53     1021.20     20.12 o
   0   3   5       29.12       34.88      5.37 o
   1   3   5       15.28       14.15      2.49 o
   2   3   5        0.24        0.66      3.43 o
   3   3   5      215.79      220.85      8.42 o
   4   3   5        0.05        1.26      3.00 o
   5   3   5      346.04      339.24     14.01 o
   6   3   5      166.45      184.48     18.43 o
   7   3   5        0.08       13.00      9.94 o
   8   3   5       11.71       36.36     13.58 o
   9   3   5        0.05       19.40     12.60 o
  -9   4   5      240.94      251.45     28.20 o
  -8   4   5       34.79       60.67     18.23 o
  -7   4   5      125.88      143.06     12.01 o
  -6   4   5        0.88        0.97      5.16 o
  -5   4   5       67.13       76.75      7.56 o
  -4   4   5       90.58       98.24      8.06 o
  -3   4   5     2824.14     2923.83     63.37 o
  -2   4   5        0.35        4.84      2.73 o
  -1   4   5     1413.56     1541.45     35.48 o
   0   4   5     2315.85     2254.72     61.52 o
   1   4   5      141.10      152.67      6.22 o
   2   4   5      454.81      462.77     13.10 o
   3   4   5       30.09       40.25      4.78 o
   4   4   5        3.32        3.20      3.91 o
   5   4   5      180.64      145.56      7.38 o
   6   4   5      872.70      805.66     31.19 o
   7   4   5       19.06        8.69     10.91 o
   8   4   5       14.37        4.98     10.03 o
   9   4   5        0.65       15.11     13.41 o
  -9   5   5       62.92       40.24     16.81 o
  -8   5   5      227.74      240.06     20.97 o
  -7   5   5        0.14        5.71      5.48 o
  -6   5   5       11.14        5.42      8.31 o
  -5   5   5       54.51       49.60      7.13 o
  -4   5   5      120.81      104.73      8.28 o
  -3   5   5      702.10      749.70     22.69 o
  -2   5   5     2136.65     2148.09     66.23 o
  -1   5   5      315.68      330.32     10.11 o
   0   5   5       13.89       17.16      5.31 o
   1   5   5     1690.23     1793.76     38.16 o
   2   5   5        0.44        7.52      3.16 o
   3   5   5       80.86       79.30      8.58 o
   4   5   5        6.71       12.76      9.24 o
   5   5   5       25.62       27.24      5.52 o
   6   5   5      599.74      566.66     26.34 o
   7   5   5       11.47       11.33     11.63 o
   8   5   5       33.68        8.53     10.81 o
   9   5   5        2.21        9.17     13.43 o
  -9   6   5       62.03       70.15     17.63 o
  -8   6   5      157.86      169.54     16.70 o
  -7   6   5       29.47       21.98      6.55 o
  -6   6   5       92.24       99.39     12.98 o
  -5   6   5      114.00      111.94     10.22 o
  -4   6   5      198.49      215.65     11.39 o
  -3   6   5        0.03        0.00      3.42 o
  -2   6   5      563.42      597.86     17.27 o
  -1   6   5      280.48      291.85      9.62 o
   0   6   5      302.89      292.41      9.44 o
   1   6   5     1438.70     1603.60     35.97 o
   2   6   5      113.42      116.23      6.73 o
   3   6   5       12.54       17.00      4.61 o
   4   6   5       26.22       36.13      7.57 o
   5   6   5      135.56      133.24      9.17 o
   6   6   5      149.97      156.92     13.13 o
   7   6   5       15.67       26.94     11.48 o
   8   6   5       22.75       27.79     12.89 o
   9   6   5       33.22       43.60     15.33 o
  -9   7   5        2.36       18.36     12.45 o
  -8   7   5        0.01        0.00      6.69 o
  -7   7   5        1.11        0.00      7.10 o
  -6   7   5      169.09      164.47     12.58 o
  -5   7   5        7.18       19.52      7.01 o
  -4   7   5       55.72       58.50      6.91 o
  -3   7   5       70.37       67.88      6.49 o
  -2   7   5      154.69      177.89      8.64 o
  -1   7   5      561.12      574.49     18.55 o
   0   7   5      457.08      471.96     13.75 o
   1   7   5       25.22       26.70      4.07 o
   2   7   5        1.86        0.00      3.24 o
   3   7   5       56.13       57.48      6.12 o
   4   7   5      115.96      102.53      7.95 o
   5   7   5      246.36      233.24     17.43 o
   6   7   5       38.94       41.38      8.77 o
   7   7   5        0.11        5.52     14.06 o
   8   7   5       38.63       66.71     24.07 o
   9   7   5       23.18       34.03     20.59 o
  -9   8   5        8.65        5.79      9.91 o
  -8   8   5       90.44       98.17     17.73 o
  -7   8   5       15.93       25.57      7.50 o
  -6   8   5       78.21       86.67     10.13 o
  -5   8   5      506.59      482.25     23.73 o
  -4   8   5      271.39      255.98     13.63 o
  -3   8   5       22.55       43.77      6.61 o
  -2   8   5      139.13      136.31      9.37 o
  -1   8   5       82.91       74.49      5.65 o
   0   8   5      134.61      130.74      8.23 o
   1   8   5        5.82       17.10      4.62 o
   2   8   5        1.14        0.81      3.93 o
   3   8   5      105.60      126.79      8.47 o
   4   8   5      290.63      280.17     14.16 o
   5   8   5        0.12       23.18      9.39 o
   6   8   5       91.04       96.26     11.16 o
   7   8   5       46.23       50.57     13.14 o
   8   8   5        7.94       14.97     11.01 o
   9   8   5        2.38       12.11     12.52 o
  -8   9   5       13.24       16.06      8.34 o
  -7   9   5        1.90       25.28      7.64 o
  -6   9   5        4.24       21.32     10.38 o
  -5   9   5       68.28       92.24     10.33 o
  -4   9   5        7.06        5.45      6.02 o
  -3   9   5       34.67       30.63      5.85 o
  -2   9   5        0.78        5.48      3.57 o
  -1   9   5      432.06      415.33     17.52 o
   0   9   5        9.90        9.46      3.46 o
   1   9   5      164.17      161.02     10.08 o
   2   9   5        0.08        0.75      3.14 o
   3   9   5       66.76       70.64      8.81 o
   4   9   5        1.40        0.00      5.27 o
   5   9   5       51.49       48.79      7.06 o
   6   9   5       93.09      112.01     13.23 o
   7   9   5       18.10        4.32      8.67 o
   8   9   5        9.77        1.07      8.99 o
  -8  10   5        0.00        6.24      8.87 o
  -7  10   5        2.86        0.00      6.22 o
  -6  10   5       41.50       59.13      9.82 o
  -5  10   5       72.56       76.61      9.86 o
  -4  10   5       69.82       77.30      9.46 o
  -3  10   5       89.27       91.75      8.50 o
  -2  10   5       12.21       13.38      4.34 o
  -1  10   5      658.30      645.36     24.01 o
   0  10   5      350.34      337.78     15.81 o
   1  10   5        1.07       15.19      4.36 o
   2  10   5        8.66       18.13      6.26 o
   3  10   5        7.52       14.97      7.16 o
   4  10   5      257.78      245.49     13.75 o
   5  10   5      287.72      260.35     16.84 o
   6  10   5       46.18       53.53      9.58 o
   7  10   5       12.06        0.00      6.67 o
   8  10   5       10.78        8.23     10.45 o
  -8  11   5        5.25        8.16     12.53 o
  -7  11   5       16.07        8.68      7.50 o
  -6  11   5       43.86       65.53      9.98 o
  -5  11   5       57.93       62.91      8.67 o
  -4  11   5      126.56      132.10     10.69 o
  -3  11   5       57.78       80.54     16.75 o
  -2  11   5      500.35      473.30     18.25 o
  -1  11   5      289.60      254.75     11.59 o
   0  11   5        0.72        0.00      4.21 o
   1  11   5       75.05       73.20      8.41 o
   2  11   5      402.17      414.28     16.88 o
   3  11   5      148.31      129.86      9.78 o
   4  11   5      230.58      208.45     12.70 o
   5  11   5       11.62        0.00      4.69 o
   6  11   5        3.49        4.50      6.38 o
   7  11   5        4.45        1.77      6.19 o
   8  11   5        2.62        0.00     13.62 o
  -7  12   5        0.53       12.40      9.62 o
  -6  12   5       75.70       84.93     19.76 o
  -5  12   5      106.76       80.82     10.45 o
  -4  12   5       34.21       33.92      6.91 o
  -3  12   5        1.07        0.45      8.75 o
  -2  12   5        0.30       10.43      7.03 o
  -1  12   5      164.01      149.04     11.69 o
   0  12   5      395.35      365.90     14.25 o
   1  12   5        0.34        5.35      8.02 o
   2  12   5      357.74      330.81     24.38 o
   3  12   5        2.27        0.00      7.10 o
   4  12   5      170.10      157.98     11.66 o
   5  12   5      112.42      108.96     11.30 o
   6  12   5       77.10       77.29     11.75 o
   7  12   5        1.80        7.49     11.45 o
  -7  13   5       11.86        6.77     11.63 o
  -6  13   5        7.82       20.36      9.53 o
  -5  13   5        3.22        3.97      7.99 o
  -4  13   5        8.19        0.41      6.08 o
  -3  13   5      115.85      124.46     13.19 o
  -2  13   5        8.97        8.89      7.37 o
  -1  13   5       52.38       18.49     13.08 o
   0  13   5      619.13      636.80     37.44 o
   1  13   5        2.87       25.82     11.66 o
   2  13   5       61.33       71.60      9.37 o
   3  13   5       26.61       17.42      6.97 o
   4  13   5       49.30       59.60     10.03 o
   5  13   5       10.51       15.37     13.06 o
   6  13   5       13.39       20.72     13.62 o
   7  13   5        3.35       17.11     13.93 o
  -6  14   5        0.08        0.80      9.58 o
  -5  14   5        3.10       23.08     10.31 o
  -4  14   5        0.00        0.00      6.10 o
  -3  14   5       43.09       54.60     16.58 o
  -2  14   5        0.00       19.91     15.08 o
  -1  14   5        3.45       47.86     20.90 o
   0  14   5      141.06      118.74     16.52 o
   1  14   5        0.02        0.00      9.31 o
   2  14   5       20.06       24.75     10.90 o
   3  14   5        0.46       11.80      9.59 o
   4  14   5       11.24       19.27     12.64 o
   5  14   5        1.47        0.00      6.32 o
   6  14   5       15.37        4.29     10.88 o
  -6  15   5        9.29        7.76     12.89 o
  -5  15   5        0.03        0.00     13.49 o
  -4  15   5        1.27       10.21     10.89 o
  -3  15   5       12.44       57.50     15.10 o
  -2  15   5       13.50       19.55     12.58 o
  -1  15   5      196.86      165.55     20.66 o
   0  15   5      111.37      115.77     17.69 o
   1  15   5       50.31       56.60     13.38 o
   2  15   5        3.09        0.00     10.14 o
   3  15   5        5.21        8.43     13.04 o
   4  15   5        0.18        4.17     11.43 o
   5  15   5        3.08       12.05     10.27 o
  -5  16   5       17.59       21.24     16.32 o
  -4  16   5       21.94       35.92     14.95 o
  -3  16   5       34.34       38.89     14.30 o
  -2  16   5        7.25        2.16      8.33 o
  -1  16   5       29.35       30.46     12.65 o
   0  16   5        4.60        1.86      8.68 o
   1  16   5        0.30        0.00     10.28 o
   2  16   5       11.06        8.10     10.44 o
   3  16   5       13.81        8.55     11.11 o
   4  16   5        0.11       14.24     10.67 o
   5  16   5       49.28       60.76     19.90 o
  -4  17   5        2.12        8.40     11.60 o
  -3  17   5       29.42       29.38     14.34 o
  -2  17   5       32.59       48.19     27.35 o
  -1  17   5        1.46        9.36     11.07 o
   0  17   5        2.45       10.89     11.40 o
   1  17   5       12.87        9.74     10.30 o
   2  17   5       16.99       10.11     11.66 o
   3  17   5       26.60       41.05     25.09 o
   4  17   5        0.06        9.01     14.32 o
  -2  18   5       33.09       54.55     23.58 o
  -1  18   5        0.78        2.77     10.42 o
   0  18   5       32.76       13.26     12.09 o
   1  18   5       31.76       18.88     14.02 o
   2  18   5       28.66        8.28     11.63 o
  -8   0   6       27.80       43.51     11.14 o
  -6   0   6       19.76       32.41      8.85 o
  -4   0   6      472.73      533.96     23.07 o
  -2   0   6     2618.37     2789.18     53.87 o
   0   0   6     1491.28     1359.83     25.96 o
   2   0   6     1801.39     1787.83     53.01 o
   4   0   6       71.14       89.60      8.42 o
   6   0   6        8.89       14.10     12.99 o
   8   0   6        1.67        0.00     20.24 o
  -9   1   6        5.72       10.26     12.09 o
  -8   1   6        8.61        2.68      5.24 o
  -7   1   6        9.13        6.57      6.47 o
  -6   1   6        1.09       13.30      5.91 o
  -5   1   6       39.55       40.55      5.53 o
  -4   1   6      350.93      311.85     11.56 o
  -3   1   6      176.14      169.48     10.72 o
  -2   1   6        0.34        8.33      6.44 o
  -1   1   6       68.18       56.98      6.61 o
   0   1   6      292.77      278.01      5.53 o
   1   1   6      308.74      289.85     12.19 o
   2   1   6      373.76      376.55     10.72 o
   3   1   6       43.83       46.59      4.49 o
   4   1   6      147.95      155.99      7.88 o
   5   1   6       14.51       15.48      5.06 o
   6   1   6       30.12       30.54     10.38 o
   7   1   6      100.86      109.74     16.70 o
   8   1   6        2.01        0.00     10.40 o
   9   1   6        0.36       20.74     13.85 o
  -9   2   6        4.87        0.00      8.93 o
  -8   2   6       10.22       17.83      6.55 o
  -7   2   6        5.48       14.71      5.54 o
  -6   2   6        9.13       15.60      5.99 o
  -5   2   6        0.03        8.06      4.06 o
  -4   2   6     1501.58     1559.62     39.49 o
  -3   2   6       80.47       92.33      6.78 o
  -2   2   6      116.16      107.44      5.82 o
  -1   2   6     1744.35     1759.02     27.56 o
   0   2   6      521.32      504.53     10.11 o
   1   2   6      133.16      136.03      8.59 o
   2   2   6        2.51        0.00      2.23 o
   3   2   6       23.45       28.49      3.88 o
   4   2   6       59.07       72.52      5.83 o
   5   2   6       20.94       29.03      5.62 o
   6   2   6       51.34       70.06     13.35 o
   7   2   6       57.55       61.24     14.12 o
   8   2   6        1.78       19.78     12.25 o
   9   2   6       17.86       44.25     18.97 o
  -9   3   6       68.67       89.63     16.64 o
  -8   3   6       21.35       24.49      7.46 o
  -7   3   6       13.46        1.64      5.48 o
  -6   3   6      124.49      122.94     13.20 o
  -5   3   6      198.79      188.64     10.74 o
  -4   3   6       21.22       15.78      4.00 o
  -3   3   6     2584.94     2620.38     55.99 o
  -2   3   6     1791.07     1862.68     36.30 o
  -1   3   6      402.21      366.95     13.10 o
   0   3   6      609.12      598.12     14.02 o
   1   3   6       62.64       57.23      3.76 o
   2   3   6      979.63     1011.92     23.81 o
   3   3   6      133.71      133.77      7.08 o
   4   3   6       36.74       36.03      4.32 o
   5   3   6      146.94      157.42      8.93 o
   6   3   6       29.69       49.38     11.68 o
   7   3   6       44.84       35.59     14.88 o
   8   3   6        0.93        8.83     12.65 o
   9   3   6        0.90        0.00     15.84 o
  -9   4   6       76.11       91.51     17.53 o
  -8   4   6       52.39       52.43     12.41 o
  -7   4   6       16.93       40.22     12.15 o
  -6   4   6        1.98       12.79      8.47 o
  -5   4   6       71.76       94.22      8.46 o
  -4   4   6      208.38      194.80      9.71 o
  -3   4   6     1849.76     1854.61     43.91 o
  -2   4   6      242.24      237.63     10.83 o
  -1   4   6      313.15      310.74      9.31 o
   0   4   6      656.06      661.19     17.88 o
   1   4   6      676.80      691.14     16.87 o
   2   4   6      393.21      425.13     14.94 o
   3   4   6      345.35      353.22     12.36 o
   4   4   6       11.25        8.31      3.79 o
   5   4   6       50.30       44.61      5.24 o
   6   4   6      195.77      188.76     14.94 o
   7   4   6        2.75       15.88     11.54 o
   8   4   6       65.33       22.39     18.34 o
   9   4   6        3.03       20.69     29.58 o
  -9   5   6      132.16      160.41     38.43 o
  -8   5   6        4.36       16.35      9.45 o
  -7   5   6       52.74       72.37      9.65 o
  -6   5   6       84.23       80.46      8.74 o
  -5   5   6       23.47       17.34      6.04 o
  -4   5   6       27.87       41.13      5.76 o
  -3   5   6      126.84      165.21     10.42 o
  -2   5   6      705.69      708.04     21.72 o
  -1   5   6       24.90       18.30      3.03 o
   0   5   6      510.36      515.33     13.91 o
   1   5   6       93.88      106.55      6.14 o
   2   5   6      923.90      964.77     25.25 o
   3   5   6        1.08       12.46      8.80 o
   4   5   6       16.97       17.03      4.29 o
   5   5   6       91.44      100.31      7.74 o
   6   5   6      103.07       84.34      9.69 o
   7   5   6       60.63       70.30     14.45 o
   8   5   6        9.32       12.61     14.40 o
   9   5   6        6.39        0.00     13.50 o
  -9   6   6       30.96       30.05     13.61 o
  -8   6   6       64.15       77.04     13.86 o
  -7   6   6        0.00       10.12      6.28 o
  -6   6   6      331.56      339.06     19.63 o
  -5   6   6      158.64      145.93     10.59 o
  -4   6   6      142.00      153.11     10.02 o
  -3   6   6       53.46       62.87      7.24 o
  -2   6   6       70.67       74.19      5.85 o
  -1   6   6       63.52       72.23      5.14 o
   0   6   6       47.52       51.00      5.37 o
   1   6   6       38.71       41.40      4.55 o
   2   6   6        1.27       14.40      4.73 o
   3   6   6        0.01        0.00      3.61 o
   4   6   6       13.41       18.21      4.83 o
   5   6   6      449.90      398.58     16.59 o
   6   6   6       68.75       71.63      9.24 o
   7   6   6        2.70        0.00     11.53 o
   8   6   6       46.81       18.54     12.29 o
   9   6   6        7.14       30.90     17.36 o
  -9   7   6        0.45        7.67      9.52 o
  -8   7   6       36.36       40.04     13.60 o
  -7   7   6        7.60       19.83      6.73 o
  -6   7   6       93.24       74.27      9.47 o
  -5   7   6       69.00       66.44      8.63 o
  -4   7   6       20.91       46.14      6.73 o
  -3   7   6      170.63      170.24     10.10 o
  -2   7   6      717.36      714.29     21.88 o
  -1   7   6       22.56       29.01      7.10 o
   0   7   6        6.18        7.71      3.24 o
   1   7   6       15.77        9.80      3.54 o
   2   7   6       31.17       40.53      5.57 o
   3   7   6      137.49      130.74      9.08 o
   4   7   6       97.92       91.86      8.00 o
   5   7   6      395.31      388.81     21.18 o
   6   7   6       32.74       40.62     14.49 o
   7   7   6       69.25       84.22     15.34 o
   8   7   6        7.95       16.16     12.23 o
  -8   8   6        2.04       13.95      8.94 o
  -7   8   6       23.14       22.01      7.50 o
  -6   8   6      115.88      126.88     11.84 o
  -5   8   6       71.67       74.73      9.27 o
  -4   8   6       58.84       76.18      8.35 o
  -3   8   6        1.13        7.44      4.57 o
  -2   8   6       21.85       18.19      4.81 o
  -1   8   6       43.78       43.28      6.29 o
   0   8   6        0.95        1.77      3.14 o
   1   8   6      125.38      114.93     11.58 o
   2   8   6      133.44      141.54      8.92 o
   3   8   6      457.30      481.29     23.29 o
   4   8   6       32.04       40.96      8.15 o
   5   8   6        5.56        0.00      4.46 o
   6   8   6       38.41       49.57     10.12 o
   7   8   6        7.45        4.30      9.30 o
   8   8   6       13.56        0.50      8.52 o
  -8   9   6       65.87      106.51     16.54 o
  -7   9   6      148.96      133.46     15.80 o
  -6   9   6       14.96       25.51      7.68 o
  -5   9   6        6.60       18.52      7.29 o
  -4   9   6      310.10      307.67     19.31 o
  -3   9   6      177.85      180.51     12.02 o
  -2   9   6        2.10        0.00      3.67 o
  -1   9   6       24.36       25.62      6.77 o
   0   9   6       18.60       27.43      9.88 o
   1   9   6       10.71        8.77      4.03 o
   2   9   6      151.15      127.62      9.59 o
   3   9   6        2.68        9.44      7.37 o
   4   9   6     1005.43      947.89     33.39 o
   5   9   6        0.91        1.21      5.15 o
   6   9   6       44.21       71.27     11.29 o
   7   9   6       10.07       19.70     10.41 o
   8   9   6       14.32       12.47     11.40 o
  -8  10   6        7.41        7.87      9.47 o
  -7  10   6       22.89        9.05      7.12 o
  -6  10   6       32.88       51.06      9.37 o
  -5  10   6        0.18        0.00      5.29 o
  -4  10   6      141.61      118.81     10.26 o
  -3  10   6      168.24      195.32     12.38 o
  -2  10   6      650.94      653.27     23.56 o
  -1  10   6      917.74      839.81     26.18 o
   0  10   6        0.00        4.89      4.42 o
   1  10   6      251.63      236.82     12.90 o
   2  10   6        5.63       18.29      6.53 o
   3  10   6      121.92      124.03      9.86 o
   4  10   6      837.28      863.85     32.06 o
   5  10   6       26.64       42.18      7.35 o
   6  10   6       21.29       24.13      8.66 o
   7  10   6        1.37        0.00     10.05 o
   8  10   6        1.09        0.00      8.96 o
  -7  11   6        1.40        0.00      6.18 o
  -6  11   6      134.15      145.43     13.92 o
  -5  11   6        0.00        0.00      8.20 o
  -4  11   6       24.22       17.72      6.36 o
  -3  11   6      325.62      313.70     16.47 o
  -2  11   6       76.41       97.37     10.52 o
  -1  11   6      309.04      324.59     26.16 o
   0  11   6      152.82      143.52     10.84 o
   1  11   6       32.38       40.78      5.76 o
   2  11   6       41.56       66.31      9.51 o
   3  11   6      524.93      500.10     26.00 o
   4  11   6       87.17       81.34      9.18 o
   5  11   6       23.22       25.20      7.11 o
   6  11   6        2.97        0.87      6.85 o
   7  11   6        1.13       17.22     11.00 o
  -7  12   6       10.24       25.43      9.93 o
  -6  12   6       17.74       13.38      8.52 o
  -5  12   6        3.55        0.00      5.65 o
  -4  12   6       62.73       67.27      8.82 o
  -3  12   6       47.64       69.43     10.45 o
  -2  12   6      820.15      788.51     29.10 o
  -1  12   6      478.46      446.08     17.83 o
   0  12   6        9.40       20.03      4.73 o
   1  12   6      115.23      115.10     15.26 o
   2  12   6      152.24      123.10     10.18 o
   3  12   6        2.27        0.00      4.62 o
   4  12   6       21.27       26.93      7.06 o
   5  12   6        5.74        8.43      6.23 o
   6  12   6        3.66       11.15      9.35 o
   7  12   6       29.36        8.30     12.22 o
  -7  13   6       20.07        7.61      8.94 o
  -6  13   6       35.48       58.89     15.15 o
  -5  13   6        4.84       19.00      8.80 o
  -4  13   6        0.12        0.00      7.46 o
  -3  13   6        1.47       28.50     13.92 o
  -2  13   6      223.56      213.52     18.52 o
  -1  13   6       74.63       81.00     15.50 o
   0  13   6       67.85       90.89     14.18 o
   1  13   6       82.09       76.96     14.79 o
   2  13   6      123.86      135.62     13.24 o
   3  13   6        0.66        0.00      8.24 o
   4  13   6       74.21       50.05     10.05 o
   5  13   6       12.73       27.89      9.42 o
   6  13   6        1.10        1.32      7.66 o
  -6  14   6       31.34       36.49     17.38 o
  -5  14   6        4.36       10.75      8.98 o
  -4  14   6        0.17        8.46      7.60 o
  -3  14   6       16.65       53.57     19.96 o
  -2  14   6       20.89       20.11     11.75 o
  -1  14   6       36.97       62.20     18.37 o
   0  14   6       48.49       59.90     14.28 o
   1  14   6       74.39       76.92     15.37 o
   2  14   6        0.67       19.58     15.06 o
   3  14   6       41.29       61.03     13.69 o
   4  14   6        6.52        0.00     10.06 o
   5  14   6        3.24        7.58     13.20 o
   6  14   6        2.46       36.01     17.61 o
  -5  15   6       56.12       52.26     16.68 o
  -4  15   6        1.81       16.09     12.23 o
  -3  15   6        0.74        0.00     13.46 o
  -2  15   6       42.72       43.34     13.58 o
  -1  15   6        1.02        4.15      9.49 o
   0  15   6      149.44      136.68     18.45 o
   1  15   6       15.96        5.69     11.03 o
   2  15   6        7.18       55.29     15.68 o
   3  15   6        0.51       14.02     10.79 o
   4  15   6        1.35        4.10      9.83 o
   5  15   6        7.13        1.07      9.71 o
  -4  16   6       59.84       74.40     18.37 o
  -3  16   6       15.57        9.05     10.57 o
  -2  16   6       26.21       26.02     17.59 o
  -1  16   6        1.47        0.00     11.89 o
   0  16   6        2.87        0.00     11.26 o
   1  16   6        9.13        0.00      9.78 o
   2  16   6        9.55       20.58     16.46 o
   3  16   6        4.34        1.08      9.41 o
   4  16   6        6.17        0.00     10.42 o
  -3  17   6       50.08       69.12     17.89 o
  -2  17   6       68.89       74.62     16.69 o
  -1  17   6        5.57       42.61     25.04 o
   0  17   6        2.74        3.10      9.89 o
   1  17   6        0.82        0.00     10.73 o
   2  17   6       93.01      149.11     23.62 o
   3  17   6        1.65        0.00     18.57 o
  -2  18   6        0.16        0.00     11.35 o
  -1  18   6        0.25        0.00     13.02 o
   0  18   6        0.25        0.14      9.46 o
   1  18   6        5.29       10.83     13.27 o
  -9   0   7        0.96        0.00     10.78 o
  -7   0   7      191.07      189.84     18.32 o
  -5   0   7      331.42      316.32     19.61 o
  -3   0   7       44.33       30.44     10.20 o
  -1   0   7        0.20        0.00      7.08 o
   1   0   7      714.28      692.13     22.50 o
   3   0   7        0.09        0.00      5.49 o
   5   0   7       33.77       44.50      9.11 o
   7   0   7       26.46       43.42     18.52 o
   9   0   7        1.55       35.36     23.22 o
  -9   1   7       28.49       33.43     12.43 o
  -8   1   7       32.01       34.61      7.88 o
  -7   1   7        4.60        0.00      4.95 o
  -6   1   7       12.12       10.70      9.09 o
  -5   1   7       76.54       76.61      7.24 o
  -4   1   7      738.39      762.75     22.10 o
  -3   1   7      810.28      794.71     17.80 o
  -2   1   7       80.84      103.25      9.71 o
  -1   1   7       10.97        8.01      9.78 o
   0   1   7       29.25       39.35      6.43 o
   1   1   7      300.48      321.44      9.03 o
   2   1   7       61.52       53.55      4.35 o
   3   1   7      351.27      340.47     12.36 o
   4   1   7        2.82        0.00      4.60 o
   5   1   7       40.55       51.84      6.31 o
   6   1   7      127.74      142.28     16.97 o
   7   1   7        1.77        2.69     11.55 o
   8   1   7        0.66        7.84     10.82 o
   9   1   7        0.53        0.00     14.93 o
  -9   2   7        3.71        0.00      8.69 o
  -8   2   7        1.15        7.55      5.98 o
  -7   2   7        1.03       12.27     11.07 o
  -6   2   7       47.01       41.52      6.70 o
  -5   2   7       15.48        8.01      3.96 o
  -4   2   7      449.10      445.02     19.64 o
  -3   2   7       40.16       37.32      5.12 o
  -2   2   7      548.50      554.22     14.19 o
  -1   2   7       47.68       44.44      6.34 o
   0   2   7      227.00      254.12      8.42 o
   1   2   7      211.49      194.11      9.34 o
   2   2   7      105.58      131.89      6.16 o
   3   2   7      345.64      329.70     12.25 o
   4   2   7      164.94      191.13      9.81 o
   5   2   7      253.82      238.57     11.68 o
   6   2   7       15.20        7.42      8.01 o
   7   2   7       15.76       10.20     11.06 o
   8   2   7        0.46       29.22     18.62 o
   9   2   7        1.12       22.96     17.37 o
  -9   3   7       48.25       64.48     18.49 o
  -8   3   7       80.90       83.38     10.32 o
  -7   3   7      160.13      170.22     12.91 o
  -6   3   7      256.62      246.25     14.13 o
  -5   3   7        1.92       12.28      4.82 o
  -4   3   7      550.99      579.48     19.33 o
  -3   3   7      322.41      356.59     11.52 o
  -2   3   7        0.35        0.00      2.25 o
  -1   3   7      177.80      187.39      7.75 o
   0   3   7     2915.26     2950.84     53.62 o
   1   3   7      922.86      930.31     31.11 o
   2   3   7      144.23      155.94      7.42 o
   3   3   7       25.88       41.02      5.09 o
   4   3   7      317.85      314.01     12.82 o
   5   3   7      346.90      316.55     14.25 o
   6   3   7        0.01       63.14     39.30 o
   7   3   7       41.96       57.16     13.29 o
   8   3   7        0.08       39.99     14.49 o
   9   3   7        4.64       18.30     19.37 o
  -9   4   7        0.01        2.87      9.85 o
  -8   4   7      151.51      120.49     12.96 o
  -7   4   7        4.12       17.41      7.34 o
  -6   4   7       11.51        8.52      7.13 o
  -5   4   7      286.25      294.63     14.67 o
  -4   4   7      370.27      338.79     13.53 o
  -3   4   7      557.48      522.40     16.10 o
  -2   4   7       20.66       23.86      3.63 o
  -1   4   7       62.91       64.97      4.95 o
   0   4   7     2142.76     2262.94     53.96 o
   1   4   7     1643.48     1655.57     37.14 o
   2   4   7       66.70       67.07      6.29 o
   3   4   7        0.19       11.26      9.00 o
   4   4   7       91.71       81.22     11.76 o
   5   4   7       16.08       14.21      4.98 o
   6   4   7       96.78       83.60     10.31 o
   7   4   7        3.88        0.00      8.44 o
   8   4   7       15.48       12.59     11.57 o
   9   4   7        1.63        0.00     15.03 o
  -9   5   7        2.65       14.57     11.46 o
  -8   5   7      109.14       95.87     11.84 o
  -7   5   7       57.47       71.58      9.55 o
  -6   5   7       54.83       59.59      7.81 o
  -5   5   7      111.64      125.26      9.80 o
  -4   5   7      199.74      185.84     10.85 o
  -3   5   7        3.84        7.54      4.37 o
  -2   5   7       61.74       54.00      4.86 o
  -1   5   7      113.86      116.94      7.83 o
   0   5   7       64.57       56.97      5.67 o
   1   5   7       31.92       40.99      4.71 o
   2   5   7      207.84      220.50     10.99 o
   3   5   7       29.27       49.94      5.58 o
   4   5   7       75.78       66.21      6.67 o
   5   5   7       49.25       71.27     10.79 o
   6   5   7        2.83        2.04      5.32 o
   7   5   7       24.40       29.41     11.38 o
   8   5   7       13.43       10.89     11.23 o
   9   5   7        0.18        5.88     14.48 o
  -9   6   7       11.35        7.86     12.77 o
  -8   6   7      105.95      114.68     17.29 o
  -7   6   7       25.79       44.61      8.50 o
  -6   6   7       13.79        8.29      5.68 o
  -5   6   7       34.00       29.89      9.29 o
  -4   6   7      176.77      160.63     10.76 o
  -3   6   7       30.96       28.47      7.10 o
  -2   6   7       21.25       21.57      4.17 o
  -1   6   7      168.39      183.77      9.69 o
   0   6   7        8.21        6.22      4.45 o
   1   6   7      253.06      243.78     10.52 o
   2   6   7        1.80        2.33      4.01 o
   3   6   7      225.15      243.45     11.76 o
   4   6   7       12.43        7.95      4.72 o
   5   6   7      193.44      190.90     11.76 o
   6   6   7        8.78        5.93      6.13 o
   7   6   7       13.81        7.39      9.05 o
   8   6   7        0.00       13.15     11.32 o
  -8   7   7       17.60       27.36     12.69 o
  -7   7   7       62.78       62.65      9.66 o
  -6   7   7      296.40      281.78     18.52 o
  -5   7   7        0.05        0.00      4.71 o
  -4   7   7       92.28       92.69      8.81 o
  -3   7   7       19.51       35.09      9.80 o
  -2   7   7        2.01       14.56      8.25 o
  -1   7   7       21.39       37.07      7.50 o
   0   7   7       76.47       80.11      7.99 o
   1   7   7       42.00       48.62      6.34 o
   2   7   7       40.03       51.89      6.27 o
   3   7   7        0.88        6.80      5.69 o
   4   7   7       12.27       14.89      6.86 o
   5   7   7        6.27        5.83      4.53 o
   6   7   7       10.04       12.14      6.67 o
   7   7   7        4.33       20.45     10.90 o
   8   7   7       18.21       17.90     12.02 o
  -8   8   7        0.31        0.00      8.94 o
  -7   8   7        2.30        0.00      5.35 o
  -6   8   7       25.82       31.63      7.93 o
  -5   8   7        2.62        0.93      6.17 o
  -4   8   7      472.09      447.61     20.29 o
  -3   8   7       18.75       36.00      6.62 o
  -2   8   7      168.17      165.51     11.83 o
  -1   8   7       10.22       21.19      5.91 o
   0   8   7       13.09       14.63      6.54 o
   1   8   7       10.12        7.92      4.43 o
   2   8   7       10.47       21.93      5.36 o
   3   8   7       51.92       59.63      7.48 o
   4   8   7       13.46       20.60      6.99 o
   5   8   7        8.86       12.09      5.57 o
   6   8   7       12.75       19.41      9.42 o
   7   8   7        0.11        0.00      9.02 o
   8   8   7       47.50       26.75     19.10 o
  -8   9   7       25.46       35.33     16.00 o
  -7   9   7        0.02       10.59      7.95 o
  -6   9   7       23.27       38.96     11.71 o
  -5   9   7        4.75        6.77      6.34 o
  -4   9   7       19.34       25.16      6.81 o
  -3   9   7      723.50      721.20     27.51 o
  -2   9   7      434.21      426.33     17.58 o
  -1   9   7      252.59      259.47     12.37 o
   0   9   7      117.19      116.85      8.42 o
   1   9   7        1.31       15.76      5.63 o
   2   9   7        1.59       24.84     11.47 o
   3   9   7       96.83       84.99      8.67 o
   4   9   7        0.00        1.40      4.95 o
   5   9   7        6.94        0.84      4.54 o
   6   9   7       54.95       47.75      9.99 o
   7   9   7       13.19        8.61     10.63 o
   8   9   7       23.86       52.88     22.48 o
  -8  10   7        0.00       11.49     12.21 o
  -7  10   7       23.40       25.72      8.56 o
  -6  10   7        4.49       11.88      6.91 o
  -5  10   7        5.11       13.66      8.33 o
  -4  10   7        7.92       12.11      6.22 o
  -3  10   7       65.64       50.34      8.88 o
  -2  10   7      301.69      308.73     14.80 o
  -1  10   7      700.00      643.83     23.69 o
   0  10   7       29.55       37.02     11.50 o
   1  10   7       13.41       13.13      6.73 o
   2  10   7       89.75      109.19     10.48 o
   3  10   7       56.33       38.48      8.92 o
   4  10   7       34.72       45.87      8.06 o
   5  10   7        3.16        4.89      5.30 o
   6  10   7       12.52       12.01      7.77 o
   7  10   7        1.06       15.59     24.10 o
  -7  11   7       20.32        8.95      7.66 o
  -6  11   7       13.24        2.55      6.07 o
  -5  11   7      122.29      114.40     12.35 o
  -4  11   7        9.39        9.21      6.08 o
  -3  11   7       31.08       33.38     10.73 o
  -2  11   7      333.60      307.94     14.94 o
  -1  11   7      176.38      169.93     11.39 o
   0  11   7        0.05        5.43      4.53 o
   1  11   7       60.63       65.15      7.47 o
   2  11   7      265.57      266.85     15.31 o
   3  11   7        7.76       24.69      6.24 o
   4  11   7       73.49       76.55      9.22 o
   5  11   7        0.09        2.22      5.06 o
   6  11   7       13.38       17.30     10.22 o
   7  11   7        1.82        9.83     12.24 o
  -7  12   7       36.99       38.78     12.55 o
  -6  12   7        8.49       16.40      9.34 o
  -5  12   7        2.18       10.36      6.80 o
  -4  12   7       20.74       10.77      6.32 o
  -3  12   7        0.75        4.14      5.41 o
  -2  12   7      134.68      135.89     16.05 o
  -1  12   7      109.23      105.32     13.30 o
   0  12   7       10.22        8.54      4.47 o
   1  12   7      100.43      119.20      9.27 o
   2  12   7       70.88       68.72      9.62 o
   3  12   7      185.00      182.60     17.99 o
   4  12   7       49.86       50.24      8.52 o
   5  12   7       23.54       34.89     11.71 o
   6  12   7       14.53       32.61     12.60 o
  -6  13   7       23.53       20.01     10.42 o
  -5  13   7       54.12       62.01     12.16 o
  -4  13   7        1.97        0.00      8.31 o
  -3  13   7        7.65        7.26      6.42 o
  -2  13   7      161.54      165.10     18.55 o
  -1  13   7        6.57        9.25      6.92 o
   0  13   7      207.08      211.27     17.09 o
   1  13   7        1.08        9.59      7.92 o
   2  13   7       48.54       66.93     10.04 o
   3  13   7       63.86       64.13     10.71 o
   4  13   7        0.05        4.66      6.70 o
   5  13   7        0.10        4.49      8.12 o
   6  13   7        1.70       16.74     11.82 o
  -6  14   7        0.00        2.65      9.99 o
  -5  14   7        2.26        2.15      9.33 o
  -4  14   7        9.33        8.19      9.86 o
  -3  14   7        0.41        4.22      9.25 o
  -2  14   7       77.02       92.79     16.62 o
  -1  14   7       17.87       56.22     15.69 o
   0  14   7       48.32       54.64     17.19 o
   1  14   7       46.38       87.63     16.84 o
   2  14   7        6.29        0.00      7.75 o
   3  14   7        5.11       15.16     10.48 o
   4  14   7        0.60        7.14     10.01 o
   5  14   7        0.12       12.93     13.63 o
  -5  15   7       19.49       32.66     20.01 o
  -4  15   7        0.05        1.11      8.64 o
  -3  15   7        5.26       10.98     11.45 o
  -2  15   7       23.21       43.04     13.85 o
  -1  15   7        0.49        0.00      9.44 o
   0  15   7        3.82       20.73     14.86 o
   1  15   7        0.40        0.65     11.13 o
   2  15   7        2.63        8.67     10.46 o
   3  15   7       23.67        3.97      9.76 o
   4  15   7        0.68        0.55      9.67 o
   5  15   7       10.79        0.50     13.22 o
  -4  16   7        8.34       18.61     12.72 o
  -3  16   7        0.65        0.00     12.97 o
  -2  16   7        4.28       18.81     12.83 o
  -1  16   7        0.38       10.11     11.66 o
   0  16   7        7.21        5.51     10.38 o
   1  16   7       31.21       39.20     13.95 o
   2  16   7       30.60        2.31     11.46 o
   3  16   7        1.03       11.66     11.60 o
   4  16   7        0.58       35.57     17.15 o
  -2  17   7        5.43        0.00     11.03 o
  -1  17   7       26.68       24.69     14.04 o
   0  17   7        0.52        0.15     10.35 o
   1  17   7        1.33       10.57     12.10 o
   2  17   7        8.00       19.31     13.74 o
  -8   0   8        0.82        3.00      8.86 o
  -6   0   8        5.12        8.75      6.76 o
  -4   0   8       19.37       33.34     17.62 o
  -2   0   8        0.59        0.00     11.51 o
   0   0   8      326.88      300.63     22.17 o
   2   0   8      197.03      215.55     14.27 o
   4   0   8       43.50       49.52      8.68 o
   6   0   8       26.99       11.35     12.58 o
   8   0   8       29.64       84.16     57.30 o
  -9   1   8       14.82       22.12     20.25 o
  -8   1   8        1.22        0.00      4.84 o
  -7   1   8        7.79        4.85      4.99 o
  -6   1   8       13.28       14.52      7.11 o
  -5   1   8        0.18        9.05      9.20 o
  -4   1   8      173.84      150.85      7.30 o
  -3   1   8       46.45       54.64      9.05 o
  -2   1   8       91.40       98.80     10.67 o
  -1   1   8      149.23      142.46     10.69 o
   0   1   8       23.50       22.06      2.75 o
   1   1   8       32.32       38.06      3.48 o
   2   1   8      142.04      141.73      6.95 o
   3   1   8        2.73        0.37      5.79 o
   4   1   8       18.18       16.88      5.05 o
   5   1   8       38.01       37.85      6.13 o
   6   1   8        0.34        2.97      9.15 o
   7   1   8       17.23       15.58     10.46 o
   8   1   8        3.30        0.00      8.53 o
   9   1   8        9.32        9.73     15.64 o
  -9   2   8        1.49        0.00     14.73 o
  -8   2   8        0.09        6.11      6.55 o
  -7   2   8       42.32       43.00     10.00 o
  -6   2   8      432.38      380.09     18.00 o
  -5   2   8      136.52      121.81      8.26 o
  -4   2   8       15.11       14.70      6.98 o
  -3   2   8        0.32        0.00      7.81 o
  -2   2   8       43.38       59.07      9.26 o
  -1   2   8       56.03       50.37      7.50 o
   0   2   8       11.67       16.53      4.13 o
   1   2   8       99.30      107.34      5.62 o
   2   2   8       52.55       59.36      5.49 o
   3   2   8       76.15       74.11      6.68 o
   4   2   8       62.34       65.75      7.06 o
   5   2   8       89.73       90.75      8.33 o
   6   2   8       16.58       22.15      9.64 o
   7   2   8       16.29       12.26     10.07 o
   8   2   8        6.76       20.39     12.39 o
   9   2   8        3.48       12.40     13.82 o
  -9   3   8        3.97       25.30     21.89 o
  -8   3   8       33.31       17.53      7.51 o
  -7   3   8        9.99       18.33      7.17 o
  -6   3   8      107.95      112.07      9.25 o
  -5   3   8      108.19      107.82      8.79 o
  -4   3   8      645.89      609.92     19.83 o
  -3   3   8        3.52       16.21      6.78 o
  -2   3   8      138.44      126.55     12.93 o
  -1   3   8       95.87       90.78      9.04 o
   0   3   8       18.32       25.78      5.79 o
   1   3   8      114.71      112.47      7.01 o
   2   3   8       69.05       87.14      6.26 o
   3   3   8      102.06      105.18      8.84 o
   4   3   8      527.51      524.27     19.84 o
   5   3   8      668.54      630.70     23.61 o
   6   3   8       33.76       36.42     14.19 o
   7   3   8        0.01       12.21      9.50 o
   8   3   8        0.49        9.22     10.70 o
  -9   4   8       35.41       25.10     21.09 o
  -8   4   8        4.87        0.00      5.99 o
  -7   4   8       66.54       66.27     13.37 o
  -6   4   8        7.18       13.29      7.33 o
  -5   4   8     1116.50     1060.57     42.40 o
  -4   4   8       10.69        8.70      4.53 o
  -3   4   8      178.80      166.17     15.52 o
  -2   4   8        2.35        0.73      3.51 o
  -1   4   8      302.85      292.97      9.16 o
   0   4   8       22.60       19.54      3.54 o
   1   4   8      223.66      233.38     14.56 o
   2   4   8      133.85      117.50      7.75 o
   3   4   8       96.63      109.42      8.08 o
   4   4   8      720.41      706.74     24.78 o
   5   4   8        0.00        0.00      4.45 o
   6   4   8      130.04      109.35     12.11 o
   7   4   8        3.94       36.56     12.18 o
   8   4   8        7.21       14.80     13.69 o
  -8   5   8        0.24        1.51      5.87 o
  -7   5   8       20.64       20.92      7.02 o
  -6   5   8       39.61       49.49      9.84 o
  -5   5   8      608.94      601.15     24.56 o
  -4   5   8      335.59      318.98     16.57 o
  -3   5   8      214.09      171.88      9.33 o
  -2   5   8       13.02       13.76      3.69 o
  -1   5   8      113.96      106.65      6.44 o
   0   5   8      133.60      146.81      8.75 o
   1   5   8       45.17       39.52      4.98 o
   2   5   8      469.36      487.72     16.93 o
   3   5   8       70.03       76.32      7.28 o
   4   5   8      247.13      219.37     12.59 o
   5   5   8      167.13      145.45     10.33 o
   6   5   8        2.91        0.00      5.84 o
   7   5   8        2.55       12.46     10.17 o
   8   5   8        0.01        0.00     11.37 o
  -8   6   8       19.80       14.55      7.40 o
  -7   6   8      199.34      194.80     15.36 o
  -6   6   8       93.28      104.86     12.43 o
  -5   6   8       58.04       57.11      7.93 o
  -4   6   8     1028.64      984.78     37.89 o
  -3   6   8       23.84       20.74      6.41 o
  -2   6   8       48.10       43.33      5.23 o
  -1   6   8      132.97      110.64      8.88 o
   0   6   8       62.20       64.76      8.17 o
   1   6   8       24.47       29.30      4.95 o
   2   6   8       33.82       43.41      6.46 o
   3   6   8       20.59       24.10      6.63 o
   4   6   8        7.96       16.22      5.53 o
   5   6   8       49.81       53.73      7.27 o
   6   6   8        0.14        7.09      6.46 o
   7   6   8        0.10        0.00     10.41 o
   8   6   8        3.18       13.37     12.49 o
  -8   7   8       53.90       55.66     13.60 o
  -7   7   8        1.29        0.00      6.43 o
  -6   7   8        6.96        1.31      5.75 o
  -5   7   8      159.79      158.46     15.73 o
  -4   7   8       17.83       22.72      6.41 o
  -3   7   8       23.25       44.54     13.35 o
  -2   7   8        6.86        7.08      4.08 o
  -1   7   8      180.60      195.40      9.94 o
   0   7   8        3.37        0.00      3.74 o
   1   7   8       58.02       60.97      6.66 o
   2   7   8       18.07       40.85      9.76 o
   3   7   8       16.19       37.90     11.91 o
   4   7   8       47.93       53.97      7.27 o
   5   7   8        8.08        9.99      5.55 o
   6   7   8        0.17       16.37      7.78 o
   7   7   8       84.96      118.35     18.18 o
   8   7   8        9.35       13.24     12.91 o
  -8   8   8        0.49        0.00     11.38 o
  -7   8   8       20.78       22.09     10.27 o
  -6   8   8       29.26       25.27      7.63 o
  -5   8   8       76.69       81.97      9.72 o
  -4   8   8      539.76      517.59     22.08 o
  -3   8   8       45.87       66.75     11.07 o
  -2   8   8       36.34       52.59      6.51 o
  -1   8   8       82.35       81.21      7.07 o
   0   8   8        0.04        0.00      3.88 o
   1   8   8       29.85       34.15      7.62 o
   2   8   8        0.00        2.81      4.62 o
   3   8   8        1.49       11.92      9.33 o
   4   8   8       40.84       40.39      8.03 o
   5   8   8        8.44        6.07      6.17 o
   6   8   8        9.28       14.15      7.69 o
   7   8   8        0.02        0.00      9.34 o
   8   8   8        7.92       19.71     21.94 o
  -7   9   8        8.43       15.81      8.14 o
  -6   9   8       12.83       15.06      6.81 o
  -5   9   8        0.47        4.13      5.37 o
  -4   9   8      403.18      355.11     18.11 o
  -3   9   8      106.80      115.75     12.10 o
  -2   9   8        0.00        9.74     12.04 o
  -1   9   8       36.55       50.72      7.05 o
   0   9   8        7.61       30.54      9.25 o
   1   9   8       31.00       27.73      8.11 o
   2   9   8      363.68      373.85     17.74 o
   3   9   8       69.62       76.51      8.99 o
   4   9   8       11.98        9.86      6.33 o
   5   9   8       66.22       66.35     11.43 o
   6   9   8       66.66       47.69     11.74 o
   7   9   8        2.24       12.14     11.22 o
  -7  10   8        0.41       18.46     17.05 o
  -6  10   8       45.54       57.44     12.77 o
  -5  10   8       45.40       53.81     10.82 o
  -4  10   8       63.31       80.90      9.68 o
  -3  10   8      269.44      267.38     15.68 o
  -2  10   8     1181.86     1164.70     40.97 o
  -1  10   8        4.66       14.56      8.25 o
   0  10   8      197.81      163.28     11.33 o
   1  10   8        0.38        3.16      5.74 o
   2  10   8      314.02      317.39     16.68 o
   3  10   8      123.82      105.68     10.44 o
   4  10   8        0.88        5.19      6.13 o
   5  10   8       33.28       54.86      8.99 o
   6  10   8       26.51       32.74     12.58 o
   7  10   8       15.97       14.63     11.71 o
  -7  11   8        6.81       15.85      9.05 o
  -6  11   8        0.04        5.28      6.91 o
  -5  11   8        0.00        3.43      5.89 o
  -4  11   8       61.00       81.67     10.86 o
  -3  11   8        0.04       11.54      5.88 o
  -2  11   8      238.26      259.29     15.70 o
  -1  11   8      239.34      219.64     16.81 o
   0  11   8       91.13       87.02     10.24 o
   1  11   8        0.72        3.21      4.90 o
   2  11   8       46.07       80.58     14.07 o
   3  11   8      892.16      843.44     37.91 o
   4  11   8       13.55       13.56     13.70 o
   5  11   8       23.06       21.06      7.76 o
   6  11   8        0.07        0.00      6.66 o
  -6  12   8        7.38       17.99      9.71 o
  -5  12   8        1.93        9.44      6.90 o
  -4  12   8       88.50       91.17     10.94 o
  -3  12   8       24.47       31.71     11.26 o
  -2  12   8      133.74      115.32     10.11 o
  -1  12   8       36.04       51.92     12.12 o
   0  12   8       45.59       50.40      8.49 o
   1  12   8       82.11      109.57     16.77 o
   2  12   8        3.18       10.94      5.83 o
   3  12   8      108.45      111.81     11.89 o
   4  12   8        1.01       20.37     13.59 o
   5  12   8        9.65       19.14      9.67 o
   6  12   8        9.76       12.06     10.08 o
  -6  13   8       25.42       32.83     12.11 o
  -5  13   8       30.83       44.88     13.23 o
  -4  13   8       40.84       27.95     10.25 o
  -3  13   8       17.48       13.81      7.93 o
  -2  13   8       24.24       26.52     13.03 o
  -1  13   8        7.83        0.00      5.98 o
   0  13   8        0.96        0.00      5.23 o
   1  13   8       85.99       92.81      9.14 o
   2  13   8       15.43       13.79      9.54 o
   3  13   8       60.70       78.20     13.78 o
   4  13   8        5.79       11.83     11.42 o
   5  13   8        3.77       15.92     11.06 o
  -5  14   8        0.12        0.00     10.49 o
  -4  14   8       13.68       10.83     10.63 o
  -3  14   8       14.16       18.95     11.08 o
  -2  14   8       36.83       59.15     14.39 o
  -1  14   8        0.39       26.34     11.35 o
   0  14   8       34.78       48.12     12.72 o
   1  14   8        2.95       12.56     10.14 o
   2  14   8        0.00        7.83      9.39 o
   3  14   8       19.75       40.36     17.15 o
   4  14   8        0.01        0.00     10.04 o
   5  14   8        1.82        0.00     13.61 o
  -4  15   8       57.39       69.01     16.98 o
  -3  15   8       14.34       28.35     16.28 o
  -2  15   8        0.16        6.18      9.77 o
  -1  15   8        0.85        8.35     10.14 o
   0  15   8       16.80       14.34     10.20 o
   1  15   8       13.61       23.13     11.93 o
   2  15   8        4.46       19.06     11.62 o
   3  15   8       19.64       99.05     54.62 o
   4  15   8       11.43       12.08     11.12 o
  -3  16   8       47.02       63.58     16.89 o
  -2  16   8       11.75       19.43     13.22 o
  -1  16   8        0.73        4.09     11.14 o
   0  16   8       20.24       17.56     12.89 o
   1  16   8        5.30        0.00     11.14 o
   2  16   8        1.91        8.27     10.82 o
   3  16   8        5.37        2.64     10.45 o
  -1  17   8       17.59        6.97     11.40 o
   0  17   8       26.61       19.40     24.45 o
   1  17   8        0.43        0.00     11.43 o
  -7   0   9       32.28       36.20     16.20 o
  -5   0   9      255.23      254.19     33.32 o
  -3   0   9     1124.64     1145.16     74.57 o
  -1   0   9       94.47       75.13     15.89 o
   1   0   9      202.33      201.82     10.34 o
   3   0   9       60.75       83.57     13.81 o
   5   0   9       75.59       75.28     11.14 o
   7   0   9        4.66      465.57    336.59 o
  -8   1   9       52.27       49.74     16.83 o
  -7   1   9        5.54        6.54     15.09 o
  -6   1   9      231.70      241.41     23.67 o
  -5   1   9       24.64       27.32     13.85 o
  -4   1   9      254.05      289.37     22.37 o
  -3   1   9       51.27       68.41     12.18 o
  -2   1   9      407.33      408.26     24.36 o
  -1   1   9      420.41      393.22     21.00 o
   0   1   9        1.32        1.20      5.05 o
   1   1   9        0.80        4.82      6.48 o
   2   1   9       15.14       10.84      3.86 o
   3   1   9        0.37       18.64      5.52 o
   4   1   9       44.57       51.51      7.07 o
   5   1   9        2.93        0.00      5.36 o
   6   1   9       83.09       75.14     13.11 o
   7   1   9       38.30       51.87     14.76 o
   8   1   9       16.31       13.30     11.82 o
  -8   2   9       13.62        0.97      8.68 o
  -7   2   9       60.36       37.51     18.59 o
  -6   2   9      219.82      224.45     23.10 o
  -5   2   9       11.94       33.03     11.18 o
  -4   2   9       28.64       62.41     12.64 o
  -3   2   9     1114.54     1151.74     51.99 o
  -2   2   9        6.53        5.67      6.54 o
  -1   2   9      144.41      154.63     12.87 o
   0   2   9      245.57      253.49     16.09 o
   1   2   9       13.14       18.66      5.93 o
   2   2   9       24.86       31.17      5.22 o
   3   2   9      383.50      414.13     16.56 o
   4   2   9        0.65       11.18      7.75 o
   5   2   9       25.75       27.38      5.92 o
   6   2   9       47.09       71.78     12.80 o
   7   2   9        0.08        0.00      9.16 o
   8   2   9        7.04       35.05     25.61 o
  -8   3   9       12.65       15.63     11.68 o
  -7   3   9       19.39       17.51     12.64 o
  -6   3   9        0.64        5.97      8.53 o
  -5   3   9      324.03      304.86     24.67 o
  -4   3   9      507.21      433.27     29.10 o
  -3   3   9      269.53      284.34     22.17 o
  -2   3   9      280.77      314.41     21.87 o
  -1   3   9      103.63      102.85     11.20 o
   0   3   9       55.01       62.95      8.27 o
   1   3   9       42.06       51.33      4.82 o
   2   3   9       40.72       42.33      5.16 o
   3   3   9       26.42       22.29      5.58 o
   4   3   9      854.40      842.69     30.41 o
   5   3   9       25.62       33.78      6.17 o
   6   3   9       23.40       34.47     11.23 o
   7   3   9        0.02        0.00      7.93 o
   8   3   9        0.00        1.51      9.24 o
  -8   4   9        2.73        0.00      8.39 o
  -7   4   9       11.21        2.25      8.57 o
  -6   4   9      166.87      141.94     13.16 o
  -5   4   9       87.29       81.57      9.31 o
  -4   4   9      296.58      292.72     24.17 o
  -3   4   9      268.87      291.15     22.61 o
  -2   4   9        1.57        0.00      7.07 o
  -1   4   9      582.53      536.29     30.13 o
   0   4   9       79.68       76.98      4.98 o
   1   4   9      181.15      193.09     12.82 o
   2   4   9      421.29      437.37     16.27 o
   3   4   9       86.33       97.28      8.15 o
   4   4   9      319.19      305.41     15.50 o
   5   4   9       37.19       33.05      6.57 o
   6   4   9       13.00        5.29      8.14 o
   7   4   9        0.00        0.00      8.73 o
   8   4   9        7.87       16.54     12.22 o
  -8   5   9       44.18       49.47     15.54 o
  -7   5   9        3.72        0.00      8.81 o
  -6   5   9      321.84      343.65     32.69 o
  -5   5   9      107.27       73.57      7.59 o
  -4   5   9        5.96        0.00      4.78 o
  -3   5   9        1.38        6.62      7.83 o
  -2   5   9       29.86       30.13      6.47 o
  -1   5   9        5.45        7.05      5.83 o
   0   5   9       29.08       35.48      7.04 o
   1   5   9       38.96       56.32      9.08 o
   2   5   9      101.28       99.94      7.76 o
   3   5   9       27.89       41.24      8.21 o
   4   5   9        1.06        2.42      4.32 o
   5   5   9        0.18        3.67      4.74 o
   6   5   9       19.45       12.25      7.05 o
   7   5   9        0.00        6.24     11.67 o
   8   5   9        3.25        0.00      8.90 o
  -8   6   9       17.68        0.00      9.60 o
  -7   6   9        5.01        0.00      9.65 o
  -6   6   9       63.90       54.27     14.19 o
  -5   6   9       53.38       41.20      6.91 o
  -4   6   9       69.04       67.85      7.23 o
  -3   6   9       34.40       27.70      8.35 o
  -2   6   9       50.83       55.10      7.31 o
  -1   6   9        4.52        7.69      3.79 o
   0   6   9       49.59       54.31      5.83 o
   1   6   9       43.88       58.71      7.36 o
   2   6   9        0.12        0.35      3.85 o
   3   6   9        8.40        1.69      4.52 o
   4   6   9        5.41        0.00      4.55 o
   5   6   9       51.47       62.02      7.44 o
   6   6   9        3.12        0.00      6.38 o
   7   6   9        3.56       10.91     10.74 o
   8   6   9        0.00        7.78     11.49 o
  -8   7   9       33.83       49.12     27.20 o
  -7   7   9        0.30       21.14     16.19 o
  -6   7   9       14.56       11.86      6.13 o
  -5   7   9        0.14        7.50      7.72 o
  -4   7   9       32.65       31.82     11.34 o
  -3   7   9        0.68        0.47      5.62 o
  -2   7   9       19.37       37.63     10.12 o
  -1   7   9       38.10       42.15      6.82 o
   0   7   9      113.90      125.52      9.44 o
   1   7   9        1.06        0.30      5.38 o
   2   7   9       18.63       16.16      7.62 o
   3   7   9       18.43       24.94      7.06 o
   4   7   9        5.30       18.17      6.18 o
   5   7   9       42.59       52.15      9.03 o
   6   7   9       18.53       13.00      7.82 o
   7   7   9        2.01        0.00      8.69 o
  -7   8   9        0.12       12.17     11.01 o
  -6   8   9       10.12       13.62      6.64 o
  -5   8   9       26.76       37.81     12.86 o
  -4   8   9       21.09       23.54      6.16 o
  -3   8   9      128.71      135.00     14.81 o
  -2   8   9      495.49      432.72     18.46 o
  -1   8   9        0.58        7.15      6.05 o
   0   8   9      121.38      129.34      9.24 o
   1   8   9        3.67       10.16      8.87 o
   2   8   9      122.63      111.46      9.81 o
   3   8   9        6.93        8.75      5.95 o
   4   8   9       22.95       28.03      7.11 o
   5   8   9        3.46        6.62      6.50 o
   6   8   9        6.01        0.00      7.06 o
   7   8   9       13.30       10.76     11.19 o
  -7   9   9        9.05        0.00     10.42 o
  -6   9   9        0.22       18.16      8.41 o
  -5   9   9        4.95       15.91      6.15 o
  -4   9   9       20.73        8.44      5.47 o
  -3   9   9      793.37      788.38     31.53 o
  -2   9   9      460.49      401.87     17.91 o
  -1   9   9        1.30        4.52      4.78 o
   0   9   9       65.73       59.67      7.35 o
   1   9   9      103.95       86.59      8.63 o
   2   9   9        1.55       17.73      6.87 o
   3   9   9       44.92       43.60      8.18 o
   4   9   9        5.50        8.84      7.79 o
   5   9   9       11.49        0.73      4.97 o
   6   9   9        0.21       16.64      9.11 o
   7   9   9        1.41        6.14     13.71 o
  -7  10   9        0.01        5.43     10.49 o
  -6  10   9        0.29        0.29      7.41 o
  -5  10   9        3.06        9.14      7.48 o
  -4  10   9        9.32        3.96      6.91 o
  -3  10   9        2.43       17.20      5.86 o
  -2  10   9       22.40       20.61     11.50 o
  -1  10   9       43.59       58.25      8.68 o
   0  10   9      202.52      212.46     12.68 o
   1  10   9       73.47       69.25      8.24 o
   2  10   9      169.58      177.12     12.50 o
   3  10   9       51.34       41.52      7.75 o
   4  10   9        8.44        8.92      6.40 o
   5  10   9        8.49        9.46      6.70 o
   6  10   9       12.06        8.92      8.28 o
  -6  11   9        2.86       22.23     20.01 o
  -5  11   9        0.32        0.00      6.83 o
  -4  11   9      178.06      172.08     14.10 o
  -3  11   9       35.32       24.85      9.01 o
  -2  11   9        0.10        0.00      4.68 o
  -1  11   9       55.36       69.13      9.74 o
   0  11   9      152.61      155.42     13.28 o
   1  11   9      106.81      117.33     10.95 o
   2  11   9      591.94      583.57     26.90 o
   3  11   9       10.67       37.53     11.58 o
   4  11   9        6.06        0.06      5.11 o
   5  11   9        1.09        4.27      7.58 o
   6  11   9        0.31        0.00      8.09 o
  -6  12   9        1.43        0.00     12.77 o
  -5  12   9        6.44        0.00      8.25 o
  -4  12   9       52.52       74.99     10.62 o
  -3  12   9       56.66       44.63      8.27 o
  -2  12   9        0.00        4.69      5.13 o
  -1  12   9       11.89       21.72      7.96 o
   0  12   9       24.44       32.12      7.53 o
   1  12   9        5.00       28.72      8.88 o
   2  12   9       11.43        5.04      5.84 o
   3  12   9        0.00        7.52      8.51 o
   4  12   9        1.99        3.55      6.21 o
   5  12   9        1.39        4.40      8.59 o
  -5  13   9       19.00       21.93     11.75 o
  -4  13   9       15.19       35.64     10.45 o
  -3  13   9       95.18       91.87     12.82 o
  -2  13   9       18.36       10.75     14.86 o
  -1  13   9       20.07       25.01     10.15 o
   0  13   9        4.52       14.86      9.13 o
   1  13   9       94.26      102.55     11.08 o
   2  13   9       27.34       18.27      8.29 o
   3  13   9       67.71       69.54     12.63 o
   4  13   9        1.94       28.35     27.76 o
   5  13   9       19.33       18.15     14.46 o
  -4  14   9        1.00       18.48     17.73 o
  -3  14   9       19.78       26.28     11.31 o
  -2  14   9        5.06        2.33     12.08 o
  -1  14   9        0.06       14.76     11.26 o
   0  14   9       83.74      109.05     18.22 o
   1  14   9        0.50       18.93     10.78 o
   2  14   9      138.65      103.43     18.07 o
   3  14   9        6.60       20.05     11.48 o
   4  14   9        0.37        9.94     12.44 o
  -3  15   9        8.76       13.88     11.97 o
  -2  15   9        0.14        0.00      9.06 o
  -1  15   9        4.51        6.09      9.42 o
   0  15   9        5.07        2.85      9.79 o
   1  15   9        5.79        0.00      9.82 o
   2  15   9        5.08        9.90     11.78 o
   3  15   9        4.87        4.10     11.23 o
  -2  16   9        0.02        0.00     11.14 o
  -1  16   9        0.27        0.22     15.88 o
   0  16   9        1.53       24.54     13.91 o
   1  16   9        1.39        2.66     10.73 o
  -8   0  10        8.21        0.00     15.53 o
  -6   0  10        5.61        3.66     12.82 o
  -4   0  10      266.33      288.97     61.01 o
  -2   0  10       63.06       63.73     19.06 o
   0   0  10       13.47       40.82     13.27 o
   2   0  10      103.99      139.45     11.71 o
   4   0  10      119.34      110.52     16.03 o
   6   0  10       29.56       78.48     19.33 o
   8   0  10        0.12       57.59     22.75 o
  -8   1  10        7.87        2.63     10.14 o
  -7   1  10       79.37       68.28     15.99 o
  -6   1  10       19.22       22.58     14.55 o
  -5   1  10       11.00       18.38     10.97 o
  -4   1  10      162.07      206.40     33.33 o
  -3   1  10        3.49       19.59     20.30 o
  -2   1  10      754.08      803.20     40.27 o
  -1   1  10       96.94      108.22     13.01 o
   0   1  10       12.96        9.48      7.70 o
   1   1  10      313.99      338.48     21.26 o
   2   1  10        3.31        2.10      3.16 o
   3   1  10      103.82      104.20      8.86 o
   4   1  10       46.28       51.43      7.22 o
   5   1  10        5.04        2.16      5.75 o
   6   1  10       48.68       63.19     16.56 o
   7   1  10        0.31        0.00     10.30 o
   8   1  10        2.21       16.05     16.71 o
  -8   2  10        5.76       19.28     12.24 o
  -7   2  10       28.18       38.97     13.70 o
  -6   2  10       43.55       39.16     13.62 o
  -5   2  10       22.54       29.92     11.70 o
  -4   2  10      214.94      229.04     22.42 o
  -3   2  10        2.36        4.46      8.88 o
  -2   2  10      331.20      353.54     24.62 o
  -1   2  10      166.42      174.81     15.31 o
   0   2  10      258.20      250.85     18.22 o
   1   2  10       27.28       28.37      3.68 o
   2   2  10       65.34       63.42     12.05 o
   3   2  10      292.73      278.84     13.91 o
   4   2  10       15.05       16.35      5.92 o
   5   2  10       11.56        4.42      6.01 o
   6   2  10        0.84        9.72      8.85 o
   7   2  10        0.79        0.00      8.48 o
   8   2  10        0.08        7.71     12.01 o
  -8   3  10        0.33       17.16     12.19 o
  -7   3  10        0.00        0.00     10.14 o
  -6   3  10      311.20      294.34     27.89 o
  -5   3  10       49.32       73.50     16.35 o
  -4   3  10       61.77       60.82     13.37 o
  -3   3  10       86.18       76.28     13.74 o
  -2   3  10      231.27      256.10     22.66 o
  -1   3  10        2.43        0.00      6.31 o
   0   3  10      123.06      146.74     20.96 o
   1   3  10       42.75       36.38      4.49 o
   2   3  10       94.68      107.48     18.90 o
   3   3  10       22.69       19.97      7.57 o
   4   3  10      206.44      206.43     13.25 o
   5   3  10       31.65       13.14      5.49 o
   6   3  10       15.16       30.59     11.54 o
   7   3  10        0.04        8.43      9.78 o
  -8   4  10       14.92       28.58     13.42 o
  -7   4  10       17.74       17.21     12.40 o
  -6   4  10        0.04        0.00     11.84 o
  -5   4  10        3.53        1.01     21.41 o
  -4   4  10        1.61       26.47     12.37 o
  -3   4  10      141.36      151.49     18.27 o
  -2   4  10      154.38      132.26     15.43 o
  -1   4  10       23.63       22.75     10.35 o
   0   4  10       41.47       55.09     13.76 o
   1   4  10       35.10       34.43      4.96 o
   2   4  10       76.94       75.39      6.76 o
   3   4  10      127.17      142.85     10.25 o
   4   4  10       37.98       42.28      9.48 o
   5   4  10       94.90       86.19      9.82 o
   6   4  10        0.32        0.00      7.12 o
   7   4  10       26.80       35.78     13.05 o
  -8   5  10        0.18       16.41     13.32 o
  -7   5  10       15.31       12.30     11.13 o
  -6   5  10        1.12       15.56     23.64 o
  -5   5  10      648.49      623.49     42.92 o
  -4   5  10       90.38      136.35     18.30 o
  -3   5  10        7.02       13.54      9.84 o
  -2   5  10       83.61       89.49     15.55 o
  -1   5  10        4.98       13.59     14.38 o
   0   5  10      212.07      188.75     19.79 o
   1   5  10       52.87       80.46      8.79 o
   2   5  10        0.43        1.98      5.03 o
   3   5  10       67.17       83.12      8.37 o
   4   5  10       27.94       37.93      7.69 o
   5   5  10        0.00        7.41      4.96 o
   6   5  10       26.41        8.73     11.21 o
   7   5  10        1.78        0.00      9.20 o
  -7   6  10        2.91       15.56     12.21 o
  -6   6  10       71.54       46.33     13.98 o
  -5   6  10      421.48      416.62     33.60 o
  -4   6  10       85.13       85.26     15.53 o
  -3   6  10       15.87        0.00      8.60 o
  -2   6  10       55.26       57.46     11.23 o
  -1   6  10       24.22       36.63      8.61 o
   0   6  10      279.99      269.04     12.24 o
   1   6  10       40.56       15.28      7.53 o
   2   6  10       45.06       43.15      6.30 o
   3   6  10        7.13       10.11      5.43 o
   4   6  10       33.24       45.80      9.16 o
   5   6  10       77.50       61.78      9.01 o
   6   6  10        5.60        0.49      7.31 o
   7   6  10       19.41       42.14     22.12 o
  -7   7  10       68.22       74.87     17.88 o
  -6   7  10      209.44      208.35     24.52 o
  -5   7  10       98.03      111.88     18.55 o
  -4   7  10       42.77       71.92     15.18 o
  -3   7  10        0.94        0.00      9.05 o
  -2   7  10       26.02       33.12      6.86 o
  -1   7  10        0.05        2.12      4.81 o
   0   7  10        6.94        8.91      4.40 o
   1   7  10        3.72        4.36      5.57 o
   2   7  10        0.37        0.00      5.35 o
   3   7  10        8.70        8.76      5.51 o
   4   7  10       19.79       38.39     15.68 o
   5   7  10       22.12       42.96     12.74 o
   6   7  10        1.64       11.42      9.62 o
   7   7  10        0.09        0.00      9.47 o
  -7   8  10       10.10       13.53     12.54 o
  -6   8  10      115.13       77.28     17.85 o
  -5   8  10        5.45        8.16     10.20 o
  -4   8  10        1.94       23.42     11.27 o
  -3   8  10      110.01      110.45     23.63 o
  -2   8  10        0.79        0.00      5.63 o
  -1   8  10       49.71       34.57      8.90 o
   0   8  10        0.29        2.78      4.77 o
   1   8  10        0.01        0.00      4.31 o
   2   8  10      120.83      107.79      9.98 o
   3   8  10       35.70       36.82      9.70 o
   4   8  10        2.13       11.32      8.26 o
   5   8  10        5.31        0.00      5.07 o
   6   8  10       18.63       24.85     11.37 o
  -6   9  10       26.30       22.60     12.55 o
  -5   9  10        0.00        4.51      9.18 o
  -4   9  10       13.64       19.75     12.38 o
  -3   9  10      392.26      367.90     30.85 o
  -2   9  10      278.93      230.04     17.27 o
  -1   9  10        1.98        5.08      4.54 o
   0   9  10        9.73       13.97      5.36 o
   1   9  10       75.15       58.88      7.81 o
   2   9  10        7.71        9.57      5.81 o
   3   9  10       14.15       13.24      8.48 o
   4   9  10        0.53        0.00      5.44 o
   5   9  10       10.89       12.27      9.47 o
   6   9  10        1.08       14.68     11.06 o
  -6  10  10        2.18        2.41      9.20 o
  -5  10  10        0.88        0.00     13.45 o
  -4  10  10       71.96      112.12     17.15 o
  -3  10  10      171.23      140.48     13.72 o
  -2  10  10      148.93      124.84     10.59 o
  -1  10  10        6.85        1.86      4.26 o
   0  10  10       75.75       59.98     12.35 o
   1  10  10      148.95      137.82     11.47 o
   2  10  10       35.53       33.81      7.51 o
   3  10  10       17.44       16.08      6.67 o
   4  10  10        0.06       18.27      8.07 o
   5  10  10        8.62        9.44     12.38 o
   6  10  10        7.16       20.47     17.65 o
  -6  11  10        2.96       20.42     13.35 o
  -5  11  10        0.32       14.87     13.71 o
  -4  11  10        9.25        3.49     10.50 o
  -3  11  10       14.57        9.29      6.75 o
  -2  11  10       26.29       28.79      7.28 o
  -1  11  10        1.50        4.24      4.72 o
   0  11  10      119.47      112.72     10.30 o
   1  11  10      142.45      140.71     12.33 o
   2  11  10      131.47      157.83     12.99 o
   3  11  10        5.00       22.34      8.54 o
   4  11  10       13.28       25.14      9.67 o
   5  11  10       14.31       22.16      9.69 o
  -5  12  10        2.00       18.23     14.90 o
  -4  12  10      120.45      109.63     17.34 o
  -3  12  10       51.13       38.90      8.86 o
  -2  12  10       17.24       19.48      6.69 o
  -1  12  10        0.00        0.00      5.50 o
   0  12  10       44.66       36.36      9.21 o
   1  12  10       43.90       49.35      8.84 o
   2  12  10       20.95       36.57     12.57 o
   3  12  10       12.11       14.99      7.46 o
   4  12  10        3.71        1.53      5.78 o
   5  12  10        3.88       38.63     13.10 o
  -4  13  10       12.67       13.30     13.59 o
  -3  13  10       12.07        7.43      7.98 o
  -2  13  10       54.06       54.10     10.56 o
  -1  13  10        1.97        5.56      6.83 o
   0  13  10       11.01       22.56      8.25 o
   1  13  10       27.16       25.59      7.85 o
   2  13  10        0.20        0.00      7.38 o
   3  13  10       27.05       26.05     15.03 o
   4  13  10       12.09        6.09      8.61 o
  -3  14  10       14.86        4.72     30.63 o
  -2  14  10        0.38        3.86     22.18 o
  -1  14  10        7.31        5.39     11.62 o
   0  14  10       15.64       15.85     10.55 o
   1  14  10       28.51       47.93     14.09 o
   2  14  10       98.09       90.95     16.86 o
   3  14  10       12.39        0.00     11.29 o
  -2  15  10        4.68       13.35     31.69 o
  -1  15  10        0.24        0.00     15.84 o
   0  15  10        2.86       26.50     13.87 o
   1  15  10        4.23       27.91     13.29 o
  -7   0  11       52.47       53.71     29.71 o
  -5   0  11        0.55        0.00     15.11 o
  -3   0  11       16.11       50.75     20.58 o
  -1   0  11      145.95      159.91     23.64 o
   1   0  11      168.77      165.57     23.37 o
   3   0  11      864.24      891.74     49.72 o
   5   0  11       22.03       22.77      9.44 o
   7   0  11        3.27        0.00     15.99 o
  -7   1  11        0.00       25.59     13.88 o
  -6   1  11       33.57       77.78     16.56 o
  -5   1  11        3.67        0.00     10.39 o
  -4   1  11       21.16       22.56     18.85 o
  -3   1  11      181.15      205.05     21.31 o
  -2   1  11       26.18       41.08     10.72 o
  -1   1  11      340.64      301.68     22.28 o
   0   1  11      231.44      237.66     20.01 o
   1   1  11       63.94       78.63     11.53 o
   2   1  11        2.31        0.00      3.52 o
   3   1  11      379.82      386.30     20.06 o
   4   1  11        2.71       15.72      6.06 o
   5   1  11       14.55        9.33      5.46 o
   6   1  11        0.86        8.57      9.18 o
   7   1  11        1.47        5.26     10.64 o
  -7   2  11        2.70       24.18     15.56 o
  -6   2  11        5.16       10.16     13.27 o
  -5   2  11      183.51      206.24     23.65 o
  -4   2  11      206.54      215.83     23.54 o
  -3   2  11       49.44       59.75     13.34 o
  -2   2  11        2.78       19.44     14.30 o
  -1   2  11      306.68      294.95     21.42 o
   0   2  11      104.52      112.95     14.52 o
   1   2  11        1.11        0.00      7.91 o
   2   2  11      193.29      182.97     10.75 o
   3   2  11      507.38      527.54     24.95 o
   4   2  11        1.34        5.11      4.97 o
   5   2  11        0.14        7.33      5.38 o
   6   2  11        0.44        3.90      8.49 o
   7   2  11        2.76       11.24     11.30 o
  -7   3  11       56.19       16.40     12.76 o
  -6   3  11        6.16        0.00     10.74 o
  -5   3  11       18.99       28.59     12.43 o
  -4   3  11       29.38       31.52     14.55 o
  -3   3  11       28.15       67.43     13.67 o
  -2   3  11      686.19      600.41     33.35 o
  -1   3  11        0.01        7.87     13.46 o
   0   3  11       12.39       16.52     13.59 o
   1   3  11      146.16      132.25     15.04 o
   2   3  11       66.48       61.97      6.47 o
   3   3  11        0.12        0.00      5.25 o
   4   3  11       13.79       17.12     10.86 o
   5   3  11        0.34        0.00      5.37 o
   6   3  11        8.63        0.00      6.95 o
   7   3  11        6.83        8.42      9.84 o
  -7   4  11        2.91       16.50     12.81 o
  -6   4  11       77.94       60.42     16.81 o
  -5   4  11        0.02        0.00     11.02 o
  -4   4  11       76.15       83.09     15.83 o
  -3   4  11      168.47      152.91     23.48 o
  -2   4  11        5.45        0.00      9.99 o
  -1   4  11      300.37      287.04     20.83 o
   0   4  11       42.51       27.03      9.95 o
   1   4  11        1.39        0.00      8.41 o
   2   4  11       28.27       14.39      7.80 o
   3   4  11       55.88       62.84      8.02 o
   4   4  11        3.42        7.15      8.47 o
   5   4  11       27.15       19.20      6.89 o
   6   4  11       22.30       10.80      9.52 o
   7   4  11        6.44        8.75     10.70 o
  -7   5  11       33.06       11.28     11.95 o
  -6   5  11        6.00        0.00     12.82 o
  -5   5  11      146.25      145.77     21.97 o
  -4   5  11      402.88      406.28     33.67 o
  -3   5  11        5.32       12.53     11.35 o
  -2   5  11        6.96       22.96     13.71 o
  -1   5  11      199.58      198.39     19.10 o
   0   5  11      113.59       94.76     13.71 o
   1   5  11       65.92       72.24      8.72 o
   2   5  11       54.12       73.44      9.43 o
   3   5  11       20.22       27.97      6.48 o
   4   5  11      233.37      234.54     15.39 o
   5   5  11        7.82        9.72      6.15 o
   6   5  11        0.66        7.10      8.91 o
   7   5  11        0.63        0.00     10.40 o
  -7   6  11       78.09       84.17     22.83 o
  -6   6  11        7.30       23.56     12.77 o
  -5   6  11        4.94       17.42     11.91 o
  -4   6  11        0.60        0.00     10.45 o
  -3   6  11       17.43        5.04      8.42 o
  -2   6  11       25.97       35.08     10.21 o
  -1   6  11        0.35       10.66      8.90 o
   0   6  11       25.42       31.84      9.78 o
   1   6  11        6.74        9.51      5.62 o
   2   6  11        4.09       10.16      4.83 o
   3   6  11        1.74        2.53      5.55 o
   4   6  11       22.01       37.54      7.98 o
   5   6  11        0.25        3.93      5.73 o
   6   6  11       10.28       19.62     15.50 o
  -6   7  11      124.28      119.24     22.35 o
  -5   7  11       84.23      106.02     20.64 o
  -4   7  11      184.38      214.63     24.95 o
  -3   7  11        5.09        2.56      7.70 o
  -2   7  11        8.06        0.00      7.40 o
  -1   7  11       19.01       32.89     10.46 o
   0   7  11        0.75        0.00      7.17 o
   1   7  11       31.75       29.59      7.30 o
   2   7  11        8.64        8.89      4.92 o
   3   7  11        5.04        4.39      5.58 o
   4   7  11        5.76       10.22      6.55 o
   5   7  11        0.01       20.03     17.24 o
   6   7  11        0.94       12.17     11.98 o
  -6   8  11        1.47        2.95     11.14 o
  -5   8  11      169.53      198.45     25.97 o
  -4   8  11        0.00        0.00     12.18 o
  -3   8  11       25.98       37.72     11.87 o
  -2   8  11        2.69        4.33      7.22 o
  -1   8  11        1.86        4.36      7.02 o
   0   8  11       23.88       25.87      7.13 o
   1   8  11        6.08       10.60     12.55 o
   2   8  11       79.73       68.59      8.77 o
   3   8  11        6.09        8.88      6.95 o
   4   8  11        1.50        7.21      6.01 o
   5   8  11        2.98        4.12      8.69 o
   6   8  11        1.87        0.16      9.10 o
  -6   9  11       66.89       80.49     19.38 o
  -5   9  11        8.34       20.55     14.89 o
  -4   9  11       30.26       57.57     14.45 o
  -3   9  11        0.35        0.00      8.72 o
  -2   9  11        0.39        0.00      7.35 o
  -1   9  11       52.17       65.78     12.36 o
   0   9  11      133.28      115.85     12.44 o
   1   9  11      168.37      136.49     19.56 o
   2   9  11       37.37       56.60      8.72 o
   3   9  11        0.99        0.00      6.14 o
   4   9  11        5.68       10.40      6.89 o
   5   9  11        0.03       13.34      8.84 o
  -5  10  11        0.01       34.93     15.68 o
  -4  10  11       93.23       98.21     17.03 o
  -3  10  11        2.73        0.00      9.12 o
  -2  10  11       13.04       32.58     19.50 o
  -1  10  11        8.66        8.41      9.41 o
   0  10  11        2.67        0.00      6.39 o
   1  10  11        4.61        7.65      6.76 o
   2  10  11        0.30       12.75      6.80 o
   3  10  11       10.73       14.51      8.72 o
   4  10  11       11.69        7.83      6.62 o
   5  10  11       13.24       45.28     15.09 o
  -5  11  11        2.67        0.00     10.74 o
  -4  11  11      121.86      118.11     19.26 o
  -3  11  11        4.73       17.16      9.13 o
  -2  11  11       11.66        3.00      7.52 o
  -1  11  11        6.11        4.35      9.41 o
   0  11  11      273.98      229.37     17.48 o
   1  11  11        0.18        2.70      5.61 o
   2  11  11       87.84       84.38     14.03 o
   3  11  11       36.56       54.36     10.01 o
   4  11  11        5.89       11.69      8.94 o
  -4  12  11       17.58       32.68     17.56 o
  -3  12  11       21.16       24.77     10.60 o
  -2  12  11        0.23       23.46     18.84 o
  -1  12  11        1.83        0.00      7.66 o
   0  12  11       26.07       40.49     11.75 o
   1  12  11      135.25      127.58     12.92 o
   2  12  11       14.38       14.16      8.50 o
   3  12  11       17.59        9.42      7.19 o
   4  12  11        3.96        0.00      9.78 o
  -3  13  11        0.20        0.00     10.82 o
  -2  13  11        0.01       20.99     18.92 o
  -1  13  11        0.19       14.37     10.76 o
   0  13  11        9.22       21.10     10.06 o
   1  13  11      121.96      120.93     24.01 o
   2  13  11       13.91       40.51     13.92 o
   3  13  11        0.21       20.90     11.11 o
  -2  14  11       23.92       56.15     24.63 o
  -1  14  11        7.58       10.85     21.37 o
   0  14  11        4.92        2.36     15.94 o
   1  14  11       45.22       36.97     15.91 o
  -6   0  12       89.18      105.93     28.49 o
  -4   0  12       77.45      120.98     28.33 o
  -2   0  12      230.56      249.74     31.25 o
   0   0  12      469.53      486.86     42.98 o
   2   0  12        6.60       25.24     24.34 o
   4   0  12       36.19       53.83     10.58 o
   6   0  12        2.65        1.98     16.80 o
  -7   1  12        4.48       17.51     19.38 o
  -6   1  12        4.14        0.00     11.82 o
  -5   1  12        0.35        0.00      8.53 o
  -4   1  12       10.58       22.36     12.88 o
  -3   1  12      151.86      162.60     20.21 o
  -2   1  12      105.87      102.05     15.15 o
  -1   1  12       11.56        1.15     10.85 o
   0   1  12      109.12      100.26     15.28 o
   1   1  12       14.81       16.87      9.74 o
   2   1  12       97.89       85.33     14.08 o
   3   1  12        1.47        7.89      7.73 o
   4   1  12        1.44        0.00      4.56 o
   5   1  12       26.65       34.61      7.51 o
   6   1  12        2.20        0.00     11.91 o
  -7   2  12       11.38        0.00     10.46 o
  -6   2  12       23.81       20.91     16.18 o
  -5   2  12        1.53        0.00     11.80 o
  -4   2  12       25.00        9.78     12.55 o
  -3   2  12        6.40        0.00      9.34 o
  -2   2  12      135.46      117.78     15.85 o
  -1   2  12       12.74        0.31      6.81 o
   0   2  12       11.82        3.47      8.96 o
   1   2  12       65.12       71.77     13.05 o
   2   2  12      496.67      505.51     32.22 o
   3   2  12       57.44       65.70     13.65 o
   4   2  12        4.40        0.27      6.54 o
   5   2  12        6.46        0.00      5.67 o
   6   2  12        4.15       14.92     24.68 o
  -7   3  12        0.13       29.60     15.05 o
  -6   3  12       20.81       10.48     11.90 o
  -5   3  12       35.06       50.21     15.94 o
  -4   3  12        0.02       23.90     16.10 o
  -3   3  12       13.02       24.67     19.16 o
  -2   3  12       30.85       40.27     17.58 o
  -1   3  12      134.12      146.62     16.70 o
   0   3  12      263.99      244.04     21.82 o
   1   3  12        3.09       14.24      8.29 o
   2   3  12      191.21      241.16     20.99 o
   3   3  12        0.52        0.00      8.93 o
   4   3  12        6.86       11.94      6.17 o
   5   3  12        0.45        0.00      5.49 o
   6   3  12        2.11        2.99     11.78 o
  -6   4  12       96.78      144.37     23.46 o
  -5   4  12      100.83      135.83     22.28 o
  -4   4  12       67.85       63.02     15.74 o
  -3   4  12       19.84       35.94     13.68 o
  -2   4  12      214.90      178.89     18.61 o
  -1   4  12       20.97       47.39     22.83 o
   0   4  12       92.20      101.51     14.76 o
   1   4  12       17.15       24.99     10.83 o
   2   4  12        1.51        0.26      8.70 o
   3   4  12       30.49       37.12     16.12 o
   4   4  12        9.33       12.91      6.26 o
   5   4  12       10.80        0.00      6.44 o
   6   4  12       15.50       23.52     13.81 o
  -6   5  12        5.12        1.45     10.61 o
  -5   5  12       12.53        0.00     10.82 o
  -4   5  12       22.21       28.51     12.92 o
  -3   5  12       22.01       10.74     10.06 o
  -2   5  12        7.17        0.06      7.18 o
  -1   5  12        4.16       20.47     10.97 o
   0   5  12       17.35       15.02     13.31 o
   1   5  12       41.80       22.44     16.18 o
   2   5  12        0.56        0.00      6.04 o
   3   5  12      113.88      122.01     12.55 o
   4   5  12        4.09       18.50      6.62 o
   5   5  12        3.80        7.97      7.20 o
   6   5  12        0.46        0.00      9.60 o
  -6   6  12       15.04       11.11     12.55 o
  -5   6  12       42.51       29.02     13.99 o
  -4   6  12       45.78       57.63     15.92 o
  -3   6  12       20.56       31.72     12.20 o
  -2   6  12        6.12       20.70      9.85 o
  -1   6  12       98.29       96.96     15.30 o
   0   6  12       17.20        6.13      7.89 o
   1   6  12        0.36       23.01     10.28 o
   2   6  12        8.00       18.15     14.17 o
   3   6  12        1.98        0.00      6.25 o
   4   6  12       13.28        0.62      5.88 o
   5   6  12        3.63        0.14      6.70 o
   6   6  12        5.17        4.21      8.54 o
  -6   7  12       55.97       54.15     18.41 o
  -5   7  12       13.64       27.19     15.01 o
  -4   7  12      223.36      257.99     33.13 o
  -3   7  12       11.57        5.08     14.84 o
  -2   7  12       59.52       85.42     14.62 o
  -1   7  12       51.43       37.61     16.64 o
   0   7  12       53.24       73.59     14.70 o
   1   7  12       12.68       15.07     10.41 o
   2   7  12        3.48       20.03     14.57 o
   3   7  12       31.10       37.06      9.59 o
   4   7  12        0.12        8.71      6.46 o
   5   7  12        7.24        0.00      6.22 o
  -5   8  12       43.38       66.96     18.87 o
  -4   8  12       23.39       33.57     18.49 o
  -3   8  12       11.54        4.05     11.86 o
  -2   8  12        3.04        3.87      7.73 o
  -1   8  12        0.09       29.87     11.35 o
   0   8  12        7.29       12.77     11.78 o
   1   8  12       36.46       23.95      9.80 o
   2   8  12       11.76        1.07      8.56 o
   3   8  12        1.46       10.13      7.79 o
   4   8  12        2.60        0.00      6.35 o
   5   8  12        2.46        2.28      7.65 o
  -5   9  12      109.54       89.02     19.84 o
  -4   9  12       30.06       73.41     16.57 o
  -3   9  12        2.13       11.78      9.54 o
  -2   9  12        0.88        0.00      8.12 o
  -1   9  12        4.33        3.08      7.28 o
   0   9  12        0.56        7.10      9.57 o
   1   9  12       79.72       89.95     14.91 o
   2   9  12       32.31       47.98     12.73 o
   3   9  12        1.45        0.00      8.01 o
   4   9  12        1.36        5.50      7.26 o
   5   9  12       10.92       11.98     20.82 o
  -4  10  12       21.33       21.05     12.52 o
  -3  10  12       37.95       42.33     13.15 o
  -2  10  12       19.15       25.45     11.14 o
  -1  10  12       36.15       40.57     11.36 o
   0  10  12        0.00       28.73     25.00 o
   1  10  12       80.92       78.82     14.20 o
   2  10  12       23.45       16.00     10.22 o
   3  10  12        1.04       16.24     15.60 o
   4  10  12        8.23       14.71     15.63 o
  -4  11  12        2.96       18.23     13.34 o
  -3  11  12       21.65       29.73     18.40 o
  -2  11  12        6.52        7.45      8.86 o
  -1  11  12       15.46       16.94     14.46 o
   0  11  12       35.53       42.54     12.32 o
   1  11  12        9.98       11.87     10.16 o
   2  11  12        4.73        9.70      9.57 o
   3  11  12        8.34        0.00      9.94 o
  -3  12  12       11.56       22.71     15.02 o
  -2  12  12        5.06       12.66     11.20 o
  -1  12  12        4.03        0.26      6.99 o
   0  12  12       55.49       76.10     16.29 o
   1  12  12       85.28       99.70     18.80 o
   2  12  12       20.05       11.02      9.92 o
  -1  13  12        0.59        8.00     15.90 o
   0  13  12        9.09       12.58     17.88 o
   1  13  12       67.20       57.65     26.53 o
  -5   0  13       26.08       18.09     40.75 o
  -3   0  13      155.42      135.76     26.40 o
  -1   0  13       30.99       49.08     22.23 o
   1   0  13      570.68      626.68     57.28 o
   3   0  13      242.25      218.51     32.84 o
   5   0  13       43.39        8.47     23.42 o
  -6   1  13        3.99       15.73     13.81 o
  -5   1  13        2.17       11.44     13.14 o
  -4   1  13      103.31      132.37     27.32 o
  -3   1  13        0.19       11.34     11.02 o
  -2   1  13        0.17        0.00      9.51 o
  -1   1  13       37.77       34.76     11.31 o
   0   1  13       16.30       27.81     19.67 o
   1   1  13       26.29        0.00      8.13 o
   2   1  13      259.35      268.61     35.10 o
   3   1  13        4.14        2.18      7.85 o
   4   1  13        6.97       18.51      9.92 o
   5   1  13        6.17       15.41     17.53 o
   6   1  13        3.77        5.14     12.44 o
  -6   2  13        0.68        0.10     10.50 o
  -5   2  13       48.87       78.42     19.24 o
  -4   2  13      137.00      167.64     32.55 o
  -3   2  13       17.37       31.29     11.88 o
  -2   2  13        0.05        0.26     14.11 o
  -1   2  13        4.52       15.94     15.45 o
   0   2  13      174.22      201.86     21.15 o
   1   2  13       60.44       74.59     14.03 o
   2   2  13      304.15      306.29     26.42 o
   3   2  13        0.21        5.95      9.22 o
   4   2  13       14.09        7.30      8.32 o
   5   2  13       19.05       14.70     13.66 o
  -6   3  13        1.10        0.00     12.62 o
  -5   3  13        1.11        0.00     18.50 o
  -4   3  13       18.93        0.00     10.90 o
  -3   3  13       44.17       41.28     12.87 o
  -2   3  13        9.67       24.94     10.63 o
  -1   3  13       11.86       34.97     15.85 o
   0   3  13       58.63       52.35     13.06 o
   1   3  13       28.35       46.63     12.44 o
   2   3  13       80.95       87.29     15.56 o
   3   3  13       57.25       71.77     14.04 o
   4   3  13        3.63        5.93     10.79 o
   5   3  13       62.38       62.81     20.13 o
  -6   4  13        9.62       32.57     16.68 o
  -5   4  13       11.12        5.34     21.16 o
  -4   4  13        0.22        0.66     10.85 o
  -3   4  13        0.95        5.75     11.71 o
  -2   4  13        6.37        2.26      8.31 o
  -1   4  13        2.31       15.01     10.09 o
   0   4  13        6.27       18.24     10.30 o
   1   4  13        9.85        9.74      9.34 o
   2   4  13       42.83       59.72     13.50 o
   3   4  13        3.75       34.39     20.89 o
   4   4  13        6.48       20.63     11.77 o
   5   4  13        5.97        5.12     10.52 o
  -5   5  13        0.04        0.00     13.35 o
  -4   5  13        1.44        0.00     12.03 o
  -3   5  13        2.86        7.44      9.67 o
  -2   5  13       81.59       83.43     15.86 o
  -1   5  13        6.34       15.66     10.87 o
   0   5  13        0.65       10.31     10.31 o
   1   5  13       25.28       33.86     15.93 o
   2   5  13        0.95        9.64      8.71 o
   3   5  13        0.14        3.17      9.53 o
   4   5  13        3.73       10.57      9.09 o
   5   5  13       12.37       10.78     12.03 o
  -5   6  13        0.01        3.73     11.06 o
  -4   6  13       17.97       22.33     12.71 o
  -3   6  13       12.66       10.00      9.93 o
  -2   6  13       17.91       14.02      9.69 o
  -1   6  13       35.99       40.35     12.36 o
   0   6  13        6.06       20.81     13.84 o
   1   6  13        8.71       19.73     10.52 o
   2   6  13        5.40        5.49      9.04 o
   3   6  13       15.03        8.34      9.79 o
   4   6  13       74.10       53.83     18.05 o
   5   6  13        0.73        0.00     10.71 o
  -5   7  13       86.86      113.98     23.36 o
  -4   7  13        1.77       24.79     13.34 o
  -3   7  13        0.38       29.97     16.56 o
  -2   7  13       78.28       57.49     20.88 o
  -1   7  13        0.42        6.81     13.79 o
   0   7  13       53.20       78.19     15.58 o
   1   7  13        0.66       15.01      9.90 o
   2   7  13       21.93       23.46     10.90 o
   3   7  13       10.73        0.00      9.83 o
   4   7  13       10.42        9.54     10.08 o
  -4   8  13       10.00        2.57      9.90 o
  -3   8  13       18.54       23.58     12.38 o
  -2   8  13       36.00       17.83     11.81 o
  -1   8  13       13.30        9.11     11.49 o
   0   8  13       12.63       16.45     14.13 o
   1   8  13        0.19       10.15      9.97 o
   2   8  13        3.91       11.24     10.72 o
   3   8  13        2.72        0.00     10.40 o
   4   8  13        0.29        0.00      9.51 o
  -4   9  13       18.47       33.57     14.31 o
  -3   9  13       13.66       17.94     11.85 o
  -2   9  13        3.04       17.87     10.85 o
  -1   9  13       10.63        4.19     15.21 o
   0   9  13        0.63       26.09     15.79 o
   1   9  13        2.93       27.78     12.49 o
   2   9  13        6.56        6.23      9.92 o
   3   9  13        2.19        0.34      8.56 o
  -3  10  13        0.10        0.00     10.04 o
  -2  10  13        1.57        7.96      9.49 o
  -1  10  13        0.08        1.05      7.83 o
   0  10  13        0.96        0.49     11.67 o
   1  10  13        0.86        0.00      8.33 o
   2  10  13        0.02       12.23     13.44 o
   3  10  13        2.12        9.52     11.91 o
  -2  11  13       15.06       11.58     16.73 o
  -1  11  13        0.59       28.14     12.97 o
   0  11  13       29.59       20.76     13.37 o
   1  11  13        0.63        1.86      9.55 o
   2  11  13       15.37       19.65     12.39 o
  -4   0  14       21.08       25.74     38.83 o
  -2   0  14       26.76       23.56     16.87 o
   0   0  14       82.93       67.05     35.34 o
   2   0  14       60.90       93.07     23.39 o
   4   0  14       30.98       28.26     17.42 o
  -5   1  14        0.81        2.77     16.06 o
  -4   1  14       10.16       28.33     17.52 o
  -3   1  14        3.38        5.32      9.97 o
  -2   1  14        3.80        5.80      9.52 o
  -1   1  14        5.25       26.93     29.17 o
   0   1  14       18.33       35.79     11.66 o
   1   1  14      452.25      496.07     37.36 o
   2   1  14       99.81       92.96     15.91 o
   3   1  14       65.82       79.70     16.44 o
   4   1  14        1.51        6.99     13.50 o
   5   1  14       19.10       20.22     19.98 o
  -5   2  14        6.17        0.00     14.26 o
  -4   2  14        0.22        0.00      9.81 o
  -3   2  14        0.91        2.07      9.33 o
  -2   2  14        3.75        8.98      8.93 o
  -1   2  14       17.78       44.71     20.61 o
   0   2  14       73.61       81.88     16.04 o
   1   2  14       12.83        2.94      8.85 o
   2   2  14        6.42        3.33      8.46 o
   3   2  14        2.85        0.00      8.65 o
   4   2  14       13.24       12.04     10.03 o
  -5   3  14       12.00       21.85     17.70 o
  -4   3  14        0.57        2.64     13.96 o
  -3   3  14       41.47       27.24     12.50 o
  -2   3  14       19.98       42.89     12.96 o
  -1   3  14        1.75        0.00     10.43 o
   0   3  14        0.96        0.00     12.48 o
   1   3  14       59.16       59.21     15.01 o
   2   3  14       45.85       51.87     14.76 o
   3   3  14        3.03        9.74      9.96 o
   4   3  14       32.99       48.86     18.34 o
  -5   4  14        0.11        3.27     14.70 o
  -4   4  14        0.23        0.00     12.42 o
  -3   4  14       26.54        8.20     10.07 o
  -2   4  14       92.96       74.96     17.28 o
  -1   4  14        3.59        0.00     13.22 o
   0   4  14       17.84       54.36     23.68 o
   1   4  14       24.55       23.77     17.30 o
   2   4  14       19.31        0.85      9.85 o
   3   4  14        1.01        0.89     13.42 o
   4   4  14        5.54       20.47     12.25 o
  -4   5  14        0.36        2.30     12.81 o
  -3   5  14        0.70        8.50     10.69 o
  -2   5  14        1.04        0.00      8.18 o
  -1   5  14        0.54        0.28      8.19 o
   0   5  14       16.60       10.36     10.35 o
   1   5  14        1.59       13.97     10.57 o
   2   5  14        6.03        7.37     12.05 o
   3   5  14        2.06        4.50     11.33 o
   4   5  14        9.65       12.23     16.05 o
  -4   6  14        0.71        6.04     13.73 o
  -3   6  14        9.95       19.27     11.68 o
  -2   6  14        6.72       27.49     12.60 o
  -1   6  14        0.91        2.98      8.70 o
   0   6  14       86.04       86.14     16.58 o
   1   6  14        0.07        0.00     10.06 o
   2   6  14        0.05       19.13     15.09 o
   3   6  14       30.64       39.25     15.62 o
  -3   7  14        0.38        0.00      9.79 o
  -2   7  14        9.74        1.96     10.31 o
  -1   7  14       17.36       16.70     11.80 o
   0   7  14       28.54       29.22     12.70 o
   1   7  14        6.31       20.26     13.96 o
   2   7  14       10.75       11.99     11.19 o
   3   7  14       29.86       26.11     13.52 o
  -3   8  14        0.03       10.29     11.85 o
  -2   8  14       41.53       64.42     32.47 o
  -1   8  14        3.90        8.89     11.15 o
   0   8  14       18.07       29.15     12.54 o
   1   8  14        2.68       17.42     11.72 o
   2   8  14       14.11       21.32     12.59 o
  -2   9  14       13.13        0.00      9.43 o
  -1   9  14       61.79       52.02     16.22 o
   0   9  14        1.51       16.93     12.05 o
   1   9  14        0.35       13.84     11.79 o
  -3   0  15        4.64        0.00     14.13 o
  -1   0  15       16.50       43.08     20.45 o
   1   0  15      326.49      323.99     43.13 o
   3   0  15        0.00        0.00     14.75 o
  -4   1  15        4.12       34.23     16.85 o
  -3   1  15       33.45       67.05     22.79 o
  -2   1  15        1.58        8.08     10.43 o
  -1   1  15       10.25       15.37     11.95 o
   0   1  15       28.78       22.98     12.35 o
   1   1  15        2.49       16.28     11.75 o
   2   1  15       16.11       10.12     10.93 o
   3   1  15       11.41        1.62      9.10 o
  -4   2  15        7.57        0.00     15.89 o
  -3   2  15        0.26       17.52     12.52 o
  -2   2  15        5.60        0.00      9.57 o
  -1   2  15        0.87        5.05     10.19 o
   0   2  15      147.24      155.01     21.50 o
   1   2  15        0.12        0.00     11.14 o
   2   2  15       12.07       50.01     33.14 o
   3   2  15        0.55       16.58     12.32 o
  -3   3  15        7.10        0.06      9.17 o
  -2   3  15        0.00        7.02     10.43 o
  -1   3  15        1.40        0.00     11.35 o
   0   3  15        2.80        9.72     11.07 o
   1   3  15        0.15        0.00     12.11 o
   2   3  15        4.47       10.11     12.28 o
   3   3  15        3.91        6.45     10.89 o
  -3   4  15        5.49        0.00     11.51 o
  -2   4  15        4.70        0.00     12.18 o
  -1   4  15       17.44       19.11     12.53 o
   0   4  15        5.14        2.65     10.65 o
   1   4  15        1.41       10.48     12.79 o
   2   4  15       11.27        0.00     10.09 o
   3   4  15        1.60        6.29     13.81 o
  -3   5  15        5.30       28.33     16.35 o
  -2   5  15       19.35       23.72     19.43 o
  -1   5  15        5.52        0.00     10.65 o
   0   5  15       12.35        3.52     14.11 o
   1   5  15        0.00        2.69      9.20 o
   2   5  15        3.73        0.00     13.04 o
  -2   6  15        2.71       37.88     25.96 o
  -1   6  15        2.03        0.87     10.43 o
   0   6  15        0.03        0.00     11.44 o
   1   6  15       10.28       33.22     13.91 o
   2   6  15        6.92        1.03     12.36 o
  -1   7  15       17.63       34.85     15.21 o
   0   7  15        0.03        0.18     12.07 o
   1   7  15        8.71       25.27     15.26 o
   0   0  16       20.11        0.00     17.29 o
  -1   1  16       57.40       99.50     29.68 o
   0   1  16      133.40      141.74     21.86 o
   1   1  16       27.58       27.22     13.78 o
  -1   2  16       17.93       45.36     32.96 o
   0   2  16       10.91       10.82     13.39 o
 
